# Supplementary material for: AZGP1 deficiency promotes angiogenesis in prostate cancer
Source: J Transl Med. 2024 Apr 24;22:383. doi: 10.1186/s12967-024-05183-x (PMC11044612; doi:10.1186/s12967-024-05183-x)
Supplement: Supplementary file 2 — Additional file 2: Proteomics data of PC3 and DU145 vector control and AZGP1-OV tumors. [file 12967_2024_5183_MOESM2_ESM.xlsx]

## Sheet: Results_table
sample type		wild type	wild type	wild type	wild type	wild type	wild type	wild type	wild type	wild type	overexpressing	overexpressing	overexpressing	overexpressing	overexpressing	overexpressing	overexpressing	overexpressing	overexpressing	wild type	wild type	wild type	wild type	wild type	wild type	wild type	wild type	wild type	overexpressing	overexpressing	overexpressing	overexpressing	overexpressing	overexpressing	overexpressing	overexpressing	overexpressing
cell lines		DU145	DU145	DU145	DU145	DU145	DU145	DU145	DU145	DU145	DU145	DU145	DU145	DU145	DU145	DU145	DU145	DU145	DU145	PC3	PC3	PC3	PC3	PC3	PC3	PC3	PC3	PC3	PC3	PC3	PC3	PC3	PC3	PC3	PC3	PC3	PC3
sample ID		DUC1	DUC1	DUC1	DUC2	DUC2	DUC2	DUC3	DUC3	DUC3	DUOV2	DUOV2	DUOV2	DUOV3	DUOV3	DUOV3	DUOV4	DUOV4	DUOV4	PC1	PC1	PC1	PC2	PC2	PC2	PC3	PC3	PC3	POV1	POV1	POV1	POV2	POV2	POV2	POV3	POV3	POV3
Gene Name		DUC1_01	DUC1_02	DUC1_03	DUC2_01	DUC2_02	DUC2_03	DUC3_01	DUC3_02	DUC3_03	DUOV2_01	DUOV2_02	DUOV2_03	DUOV3_01	DUOV3_02	DUOV3_03	DUOV4_01	DUOV4_02	DUOV4_03	PC1_01	PC1_02	PC1_03	PC2_01	PC2_02	PC2_03	PC3_01	PC3_02	PC3_03	POV1_01	POV1_02	POV1_03	POV2_01	POV2_02	POV2_03	POV3_01	POV3_02	POV3_03	Np	Count_DU145	Count_PC3	p-value	-log(p-value)	Diff.	Sign.	p-value	-log(p-value)	Diff.	Sign.	Pearson
TRAV18								-0.792015	-0.504555	-0.662762	1.5542			-0.804315			0.748906	-1.03025					0.8687			0.679106					-0.591269		-1.20764					3	0.333333	0.222222	0.344575	0.462717	0.770247	0.356406	0.035181	1.45369	-1.67336	-2.43255
TRBV6-6																																	-0.902011					5	0	0.0555556
AZGP1		-3.08953	-2.29826	-2.13292	-6.72546	-6.66676	-3.74951	-4.15261	-3.72364	-7.4963	0.612409	0.789174	0.339356	0.437739	0.757149	0.943306	2.0989	1.97976	1.86945	-2.05457	-1.96947	-1.79031	-2.42725	0.942979	-2.35417	-2.25512	-3.79192	-2.10943	0.299244	0.857836	0.745368	1.29279	1.00253	1.0739	1.11765	0.943836	1.00155	61	0.857143	1	7.50152e-07	6.12485	5.54025	33.9332	3.88105e-06	5.41105	2.90488	15.7185
IGHV3-66																															-0.358861							1	0	0.0555556
NBDY														1.01076	-0.494639	-0.508848																						2	0.142857	0
AHCYL1		-0.911698		-0.544509		0.599496	-1.03207		-1.00273		0.227583		1.16193	0.296047		1.24206	0.169048			-0.998094	0.671476	-0.697561	-1.12869	0.102131	-1.35753	-1.24047	-2.51419	-1.06686	0.518085	1.39658	0.389042	0.621352	0.428016	0.933806	1.35393	0.597384	0.621048	12	0.47619	1	0.0151696	1.81903	1.19764	2.17854	0.000100974	3.99579	1.67656	6.69917
ZC3H11B						0.579375	-0.434378		0.0767262					1.23775		0.96176	-0.873478	-1.62786	1.20011				-0.314521			1.44521										-0.907679	0.427236	9	0.380952	0.222222	0.902229	0.0446832	0.10575	0.00472524	0.541601	0.266321	-0.805565	-0.214539
TEX51											-0.591513																0.0670284											2	0.047619	0.0555556
HNRNPA1L3										0.106762									-0.0403413																			1	0.0952381	0			-0.147104
RBM47		1.39083												-2.57128																								5	0.0952381	0			-3.96211
UBA6		-0.0392072	-0.475146	0.474814	-4.45332	0.0452194	0.405177	0.641829	-0.105379	1.07234	-1.05058	-1.56857	0.074077	1.11098	0.0759537	0.737007	1.02759	-0.240463	0.157383	1.24861	1.03213	0.55745	0.741083	-1.7123	0.634082	0.639538	0.203052	-0.557838	-0.0472795	-0.410894	-0.025017	-0.1581	-0.0502382	-0.42603	0.701619	-0.0899445	0.53074	43	0.857143	1	0.628989	0.201357	0.30634	0.0616836	0.367552	0.434681	-0.306773	-0.133348
ESYT2		0.451785	0.146614	0.323564	-0.442082	0.278431	-0.0240277	0.60347	0.73189	0.469517	0.64967	-0.127049	0.579341	0.194631	-0.437434	-0.629463	0.326554	0.143147	-0.0264252	-0.0810185	-0.00402163	0.251002	0.819092	-0.553459	0.260122	0.724367	0.403322	-1.73621	-0.68627	-0.607508	-0.773949	0.730759	0.158442	0.439305	0.506087	0.928796	1.03925	23	0.857143	1	0.280806	0.551594	-0.207354	-0.114375	0.608246	0.215921	0.183525	0.0396268
SHTN1		-0.100884	-0.0332905	-0.136999	0.683288	0.848757	0.501365	0.742374	0.139651	0.60269	0.267473	-2.35613	-0.248957	1.02676	0.447168	0.732971	0.0736637	0.0204843	0.268058	1.11634	0.858714	1.00684	0.850163	-0.938145	0.724063	0.87873	-0.35733	-0.227903	-0.249456	0.214236	-0.392824	-0.537238	-0.200181	-0.704863	0.976352	0.505416	-0.0671722	24	0.857143	1	0.351579	0.453977	-0.335051	-0.152105	0.130017	0.885998	-0.485243	-0.429925
BICDL2						0.388558																																6	0.047619	0
ILVBL		0.833608	0.296144	0.200686	0.343715	0.164891	-0.00717674	0.561861	0.172189	0.407941	1.06526	-2.3378	0.426049	-0.588055	-0.0925751	0.169792	-0.202498	0.696798	-0.500644	1.21469	1.65134	-1.22644	0.872697	-0.392083	1.07567	0.566757	-0.0238329	-1.24474	0.0661512	-0.894768	0.00821621	-0.421959	0.327209	-0.617993	0.0401089	0.227113	0.150526	26	0.857143	1	0.173298	0.761206	-0.481947	-0.366861	0.306286	0.513873	-0.401051	-0.206089
PLEKHG3																							0.685717											-1.11412	-0.382578			3	0	0.166667							-1.43407
SH3PXD2B				-0.0519219	0.146671		-0.067551	0.845644	1.26959	0.907331	-0.663205			-1.25336					0.326066											-0.69		-0.611387						11	0.428571	0.111111	0.0565833	1.24731	-1.03846	-1.29528
PIPSL														0.0451253																								5	0.047619	0
NBAS		1.04883	-0.388178	-0.847029				-0.529774	-0.734361		0.208766		0.0347109	1.74882			0.77694	-0.741473	0.820799	0.760194	0.83374		-0.102818		0.301191	0.694848		1.30383				-0.311833	0.354537	0.607887	-0.477536	-1.30846		13	0.52381	0.611111	0.154576	0.810859	0.764863	0.620196	0.0473492	1.32469	-0.858911	-1.13779
VWA8																							0.558863															8	0	0.0555556
WDR91																			-0.200207							1.0108				-0.902243								9	0.047619	0.111111							-1.91304
EFCAB5																							0.558863															7	0	0.0555556
DPY19L1		-1.42688	-0.549021	-1.00022	-1.26224	-1.28036	-1.56127	-1.21787	-1.5326	-1.69172	0.314839	0.689385	0.441181	1.3614	1.42555	1.96468	0.274099	1.93609	0.324357			0.90191	0.755226			1.0108	-0.643949		-1.57308	0.731327		-2.05828	-0.428913		-0.225446			4	0.857143	0.5	2.12269e-07	6.67311	2.25042	15.0173	0.107193	0.969835	-1.21687	-1.18017
ASPDH																																	-0.902011					14	0	0.0555556
PGP		-2.29108	-0.00242811	-1.23132	0.715485	0.669562	0.535499	1.88629	1.18696	0.409583	-0.544468	-0.160787	-2.32049	0.379394	0.483396	-0.459348	0.978647	1.46726	-3.12661	1.05888	1.1312	0.26254	0.923244	0.99931	0.582963	-0.0310214	-1.39156	-0.150841	-2.67066	0.808322	1.31668	1.13514	-0.0241046	-0.622136	0.154377	-2.14033	0.147515	6	0.857143	1	0.391184	0.407619	-0.575728	-0.234678	0.290897	0.536261	-0.586658	-0.314602
RIMOC1							0.520804										0.239729	0.1845																				2	0.142857	0			-0.308689
DDTL					0.307368						0.12713								0.362228	1.27169		1.00858						1.26396										13	0.142857	0.166667			-0.0626886
TUBAL3								1.35596						-0.181861			-0.334434			0.116285	1.31659	0.45508	-0.395602	1.17923	-0.306253	1.362	-1.16642	0.032858	-1.75229	-2.23796	0.627895	1.94308	0.395627	0.643212	1.24862	-1.83	-0.714176	6	0.142857	1			-1.61411		0.42321	0.373444	-0.474418	-0.177168
SMCHD1		-0.189453	-4.56733	-4.29406	0.389788	1.16021	0.395385	1.15963	-0.259907	0.269166	1.1912	-1.81781	-0.0992467	0.224395	1.04336	0.653322	-0.705437	1.11887	0.559921	0.824725	-1.81492	1.0289	1.45063	-0.768999	1.30114	1.20496	0.254722	-1.95628	0.685282	-0.356355	-0.264456	0.275742	0.500041	-1.07604	0.359406	-5.1903	-4.02089	24	0.857143	1	0.278481	0.555204	0.900572	0.500001	0.179153	0.746776	-1.17916	-0.88057
UNC119B		-1.27712	-0.969897	-0.867743	-1.11714	0.826387	0.704134	0.50275	-0.758446	0.578583	1.30874	0.426783	0.582834	1.53158	-0.921407	-0.918397	0.453389	1.40028	-1.2156				0.0720683			0.309729					0.917058	-0.292506	-0.27623	-1.48065	-1.76979			3	0.857143	0.388889	0.245068	0.610714	0.558521	0.341097	0.383983	0.415688	-0.771321	-0.320629
ASB14																																	-0.902011					1	0	0.0555556
FAM90A7						0.388558																																2	0.047619	0
CCDC85C		0.320215																																				2	0.047619	0
TMEM200C					0.60716												0.12301	-0.643664																				8	0.142857	0			-0.867486
ZFP92																						1.50996																2	0	0.0555556
DBX1																																-0.858788						5	0	0.0555556
GOLGA8CP																				1.13614																		4	0	0.0555556
>sp|A6NNC1|P12LL_HUMAN Putative POM121-like protein 1-like OS=Homo sapiens OX=9606						0.388558																																2	0.047619	0
MARCHF11									0.264286																													2	0.047619	0
RTL8C																				0.535567	0.610035	0.888758	1.05316	1.58449	1.15411	0.232483	-0.659329	0.446623	-1.59566	1.28859	-0.820969	0.218899	-1.50971	0.551466	-1.23953	0.750715	-0.589873	3	0	1					0.0310162	1.50841	-0.976886	-1.47355
MYH7B																																	-0.902011					8	0	0.0555556
ARHGAP32																																						10	0	0
BECN2																														-0.452734								8	0	0.0555556
SNRPGP15																			-0.0403413				-1.27718										0.649289					10	0.047619	0.111111							1.92646
NUDT19		-0.185225	0.044182		-0.0592338	-1.48199		-0.532072	0.618454	1.56335			0.475024	0.436422		-0.406842	0.316934							2.16498														5	0.52381	0.0555556	0.687635	0.162642	0.210032	0.0341601
COL6A5																								2.16498														3	0	0.0555556
SEC14L6																			-0.0403413	1.40499			0.373778		0.469285		0.392178		-0.0519104					-0.855724	-2.77535	0.318401		3	0.047619	0.444444					0.0865989	1.06249	-1.5012	-1.59501
IGLL5						-0.552419							-0.78236		1.02478	0.949266								2.16498														7	0.190476	0.0555556			0.949647
WASH3P															-1.11599	0.904053																		-0.472363				5	0.0952381	0.0555556
AJM1																																						4	0	0
MCRIP1																				0.236559	0.312253	0.579483	0.773327	1.29548	-0.192791	-0.0546894	-1.02096	0.151549	1.74994	-0.0516009	0.0340582	0.560882	1.99234	-0.0281488	-2.57255	-1.62949	-0.544701	5	0	1					0.598062	0.223254	-0.285498	-0.0637384
RNF223																							0.558863															1	0	0.0555556
PROB1																																			-0.669343			9	0	0.0555556
NACA		0.0578915	0.269973	0.651155	0.176315	0.502992	-2.00874	-0.271035	-0.00551299	-0.163277	-0.717853	0.579993	0.262632	-0.252958	1.21975	-0.152488	1.5689	-0.00475485	0.101244	-0.283411	0.588822	0.601114	-0.263468	0.995705	-0.173062	-0.554076	0.533406	1.15453	0.318987	0.0469944	0.460264	0.204607	-0.0325158	0.180198	-0.0653614	0.43142	0.730737	27	0.857143	1	0.303525	0.517805	0.377189	0.195311	0.873901	0.0585376	-0.036026	-0.00210888
PRR23D1					0.430473																																	2	0.047619	0
C11orf98																														-0.582743		-0.334816	-1.06948	-0.616334	-0.826475			4	0	0.277778
SUMO1P1						0.388558		0.0106247	0.264286									-0.146395		-0.0719967							-0.429399		0.158266		-0.262588	-0.0687049	-0.775407				0.335503	4	0.190476	0.388889			-0.367551		0.717808	0.143992	0.128112	0.018447
GOLGA8S																	-0.0953009																					1	0.047619	0
DNASE2																				0.0816719	0.158001	0.419278	1.61523	1.14578	-0.338906	-0.203445	0.721189	-0.00129984	1.01896	0.49406	-2.16688	-0.707243	-3.27965	-1.87465	1.17539	-0.00597378	1.01853	5	0	1					0.150303	0.823031	-0.88055	-0.72472
AGPS		-0.0082018	-0.351381	0.540466	-0.711064	-0.290182	0.645833	0.570434	-0.0734898	0.643475	0.526439	-2.20521	0.28104	-0.328061	0.6005	0.116375	0.793202	0.852047	0.434284	0.87368	0.658733	0.538827	0.709273	-0.852693	0.962822	0.96364	0.460574	-2.04173	-0.0924749	0.24687	-0.0832945	0.480679	0.304798	-0.533484	0.0190812	-0.567345	-0.113445	21	0.857143	1	0.974408	0.0112593	0.0116362	0.000131016	0.433362	0.363149	-0.290194	-0.105384
KIF2A																			-0.0403413	0.879349	0.952407		0.00869629									-0.430672	-0.0289143	0.576116		-1.10981		8	0.047619	0.388889					0.138679	0.85799	-0.861805	-0.739421
DDX39A		-0.282724						0.923059												-1.61461	-1.53133	-1.67768	-0.282127	-0.813758	-1.18663	-1.06648	0.198717	-0.100904	0.375783	0.663565	0.51511	0.891053	1.14212	0.643212	0.923512	0.719959	0.409813	24	0.0952381	1					7.64186e-06	5.1168	1.59544	8.16354
PDLIM1		0.344305	0.0017866	0.0577197	-0.103461	-0.13787	0.170195	0.291519	-0.0867694	-0.048334	0.733171	-0.179653	0.0911905	0.165906	0.188955	0.688463	0.777745	-0.0207216	0.439753	0.0102247	-0.312342	-0.172789	0.426703	-1.30369	0.674365	0.61697	0.313931	-0.00689425	0.304258	0.215146	0.199071	0.567124	0.445094	0.533926	0.059325	0.245746	0.0163498	83	0.857143	1	0.0593405	1.22665	0.266191	0.326522	0.238211	0.623038	0.259952	0.16196
NAPG					-1.6237	-1.63673							1.33442							-0.13346	-0.385956	-0.145674	-0.629333	0.61785	-0.854174	-0.728022	-1.86887	-0.540311	0.877647	0.566989	-1.16804	1.43349	0.88462	1.0636	1.00701	0.413267	0.715394	8	0.142857	1			2.96463		0.00301653	2.52049	1.16244	2.92991
MYO1C		0.674573	0.40836	0.283643	-0.263488	-0.0847077	-0.275572	0.672764	-0.245269	-0.197614	0.360366	0.632126	0.347722	-0.290861	-0.159662	0.00340639	0.155808	0.272581	-0.389802	0.151972	0.228013	0.00935941	0.384326	-0.779265	0.479918	0.0344472	0.40581	0.855257	0.378148	0.146515	0.425601	0.576239	0.250312	-0.489997	0.411856	-0.0125942	0.355444	26	0.857143	1	0.979602	0.00895052	-0.00455629	-4.07811e-05	0.871359	0.0598028	0.0301873	0.00180529
MYO1F				0.545189																		1.50996																2	0.047619	0.0555556
MT1F					-1.43016														1.12389	-0.353251	-0.275137	-0.0305776	-0.83503	0.725403	-0.7492	-0.621152	-0.369155	0.683392	0.702677	0.312264	0.830777	0.556905	0.662428	0.374794	-0.44517	1.02688	0.87219	5	0.0952381	1			2.55405		0.00663401	2.17822	0.746494	1.62603
HAX1		-0.409784	-0.164374	-0.100537		1.07895	-0.516513						0.832903	-0.784386			-0.9692	0.708131		0.415583	0.490543	0.764654	0.194343	1.46852	0.288413	0.435209	-0.404039	0.328218	1.02401	1.07856	1.14108	-1.65353	-1.78025	0.318882	-2.19379	1.32858	-0.75894	3	0.428571	1	0.955459	0.0197878	-0.0306865	-0.00060722	0.246173	0.60876	-0.608538	-0.370454
AIP		0.585867	-0.0289114	-0.504852	0.317632	-0.745402	0.1137	0.642751	0.144501	-0.0131293	0.272162	0.172078	-0.973438	1.31263	0.452308	1.0307	0.944511	0.880585	-0.177991	0.327332	-0.182795	0.407761	0.434968	-0.726964	0.74882	0.404377	0.617897	0.241128	-0.354288	0.344561	0.139743	0.222127	0.292474	-0.0872254	0.294284	0.354994	0.39525	16	0.857143	1	0.198399	0.702461	0.377932	0.265483	0.66881	0.174697	-0.0745116	-0.013017
GTPBP1																							-0.790381		-0.704193	-0.575332			0.887085	1.21256	-0.66303							8	0	0.333333					0.115017	0.939238	1.16884	1.09782
STXBP3		0.717358	0.322472	-0.388542	-0.59226	-0.619796	1.12166	1.34948	-2.93564	-0.979876	1.24789	-0.450505	0.967289	-0.188724	-0.0616698	-2.50231	0.939994	-1.39447	0.981778	-0.622826	-0.543606	-0.309409	0.405739	0.464846	1.05607	1.21674	-2.06033	-0.696528	0.59657	0.289892	0.728314	1.38706	-1.27093	-0.789524	1.04742	0.577469	-2.22214	9	0.857143	1	0.780835	0.107441	0.171602	0.0184371	0.7655	0.116055	0.15927	0.0184841
SMAP																				0.614061	0.688207	0.969947	0.0702567	1.66036	0.163334	0.30787	-0.564395	0.524084	-0.868442	-0.787101	2.04904	0.379061	1.51802	-0.84264	-1.07347	-1.00016	-0.479268	4	0	1					0.182794	0.738038	-0.615408	-0.454194
RAB27B		-0.147461															-0.655167			0.198195	0.274047	0.539802	0.737423	1.2584	-0.228982	-0.0915345	-1.06736	0.11369	-2.1947	-2.09458	-0.031721	2.11021	0.580319	1.44375	-0.26569	0.188282	0.525231	6	0.0952381	1			-0.507706		0.759446	0.119503	-0.16362	-0.0195531
AP3B1		1.36603	-0.219208	-0.152763	0.85956	-0.365174	-1.05755	0.486142	0.465889	0.020451	-0.776561	-0.217664	0.568204	-0.0501495	1.10403	0.0342403	-0.195674	-1.07932	-0.139437	-0.125478	-0.378006	-0.137417	-0.185171	-0.916422	0.34605	0.493887	0.38083	-2.1068	0.187183	0.679247	0.653669	0.569944	0.296422	0.309805	1.12329	0.302757	-0.206353	25	0.857143	1	0.469305	0.328545	-0.239522	-0.0786939	0.0263063	1.57994	0.727166	1.14888
NDUFS8		1.03943	0.747215	0.76769	1.1273	0.0528828	-1.00052	1.19314	-3.0854	0.3657	1.70264	-0.534879	-0.986787	-0.354177	0.436922	-1.13476	-0.51597	0.151012	-0.455657	0.538733	1.40759	1.23447	0.309596	0.0455609	0.0922715	0.800114	0.523787	0.449747	0.141308	-0.469451	-0.375236	-0.0881916	0.296046	-0.490875	-0.245651	0.499812	0.242929	8	0.857143	1	0.562504	0.249874	-0.322122	-0.0804899	0.00453991	2.34295	-0.654575	-1.53364
PSMD11		0.0956556	2.74354	0.346554	-1.19461	0.174047	-1.48956	0.681947	0.0333273	-0.124402	0.629709	0.380448	0.740686	0.755592	1.50166	-1.63286	-0.364126	-2.12954	0.698617	-2.49081	-1.60952	-2.24153	-2.83553	-1.34065	-2.01321	-2.99206	0.62888	0.970448	0.236366	0.360457	0.651205	0.926633	0.679639	0.61162	0.978883	0.900855	0.661018	50	0.857143	1	0.895114	0.0481215	-0.0762576	-0.00366963	0.000319298	3.4958	2.21452	7.74152
PSMD12		0.0100091	-1.55805	-0.142892	0.813168	0.0922333	-0.0853064	1.00027	1.43937	0.801464	-0.300437	-1.1314	0.217343	-0.307367	-0.685363	-0.202583	1.27245	-0.513167	-0.40697	0.280988	0.356499	0.283004	0.361254	-0.974556	0.456661	0.339952	0.236696	-2.49286	0.512171	0.34567	0.258666	0.49999	0.684617	-0.200422	0.196235	0.552273	0.273701	31	0.857143	1	0.201389	0.695964	-0.491975	-0.342397	0.182251	0.739329	0.475029	0.351203
PSMD9		1.85089	0.940881	1.14747	0.637046	0.592227	0.93273	0.7417	-1.01056	1.01331	0.465474	-1.39891	-0.219287	-0.831939	-0.262195	0.345027	-1.57916	-5.04723	-2.21793	-1.32916	-1.24704	-1.03999	0.657248	-0.21786	0.389738	-0.474367	-0.584714	0.760921	0.580963	1.12759	1.57221	-0.644286	0.507864	0.0292995	-0.121826	0.527613	-0.502941	17	0.857143	1	0.0062543	2.20382	-1.95465	-4.3077	0.0759447	1.1195	0.684635	0.766451
ATOX1																							1.17059		0.885256		-0.417752					-1.15269	-0.753693	-1.24936	-0.15487	-0.369918	-0.774916	10	0	0.5					0.0161767	1.79111	-1.28861	-2.30803
CBX4			0.513602																																			5	0.047619	0
PGRMC1		-0.270211	-0.034748	0.022923	0.895714	-0.540467	0.246186	0.0240596	0.531046	-0.16845	0.265913	0.168436	0.603498	-0.258669	0.686197	0.624346	0.718677	0.657538	0.266203	-0.128145	-0.0509545	0.761711	0.122171	0.374783	0.101281	0.466487	0.535337	0.785882	0.158266	0.225069	0.208791	0.432797	0.207144	0.0549706	-0.0938088	0.604982	0.256386	26	0.857143	1	0.0811043	1.09096	0.336232	0.366814	0.448803	0.347944	-0.101551	-0.0353339
SUPT5H		-0.809441	-0.53555	-0.987392	2.97435	0.697177	1.43809	-1.2023	-1.51769	-1.67679	-1.11525	0.69779	1.25865	-1.23852	1.44137	0.459972	-2.16943	1.24035	-1.37547	-0.169997	-0.0926349	0.158968	-0.353689	0.902527	-0.264005	-0.445152	1.38155	-0.249657	0.572098	-2.73908	-2.59839	1.35894	1.54873	0.730024	1.18624	-0.425531	-1.11757	6	0.857143	1	0.897477	0.0469765	0.0910001	0.00427487	0.66397	0.177852	-0.261384	-0.0464877
TAF4															0.162691																							6	0.047619	0
DFFA		-0.142465	0.0838949	0.135922	0.805538	-0.0534175	1.2503	-0.48616	-0.831701	0.505263	-0.452047	-0.948752	0.154052	1.17014	1.24206	0.127188	0.368124	-0.140488	0.417186	-0.828591	-0.748528	-0.864672	1.20003	-0.0540279	1.18776	0.701157	-0.379712	-1.2263	0.687178	-0.282535	-0.192147	0.0151217	0.0637198	0.357873	0.780067	0.032302	0.0977442	10	0.857143	1	0.817225	0.0876583	0.0744757	0.00652842	0.402272	0.39548	0.2858	0.113028
CLIC1		-0.131878	0.093727	0.145287	0.305473	0.167634	0.476163	0.437641	0.231871	0.670334	-0.441521	0.376557	-0.0694161	-0.101478	0.229899	0.369291	0.807073	0.323828	0.23906	0.4386	0.417903	0.397437	0.137724	-0.0966293	0.299216	0.182703	0.616096	0.855945	-0.194216	0.0559645	0.139421	-0.0384059	0.196868	0.237302	0.143532	0.386926	0.7463	70	0.857143	1	0.613561	0.212143	-0.0736619	-0.0156268	0.191938	0.716839	-0.175033	-0.125471
EIF3F		-0.689646	-1.7735	0.403601	0.275389	0.235654	0.0689147	0.988291	0.0996581	-0.058012	1.29336	-0.0746164	-0.80582	0.548369	1.92419	-0.0455041	0.434872	0.377236	0.483085	-0.219028	-0.141465	-1.54188	-1.45594	-1.00684	-0.622578	-0.492242	0.267687	0.850794	0.638747	0.609203	0.933571	0.48344	0.99731	0.599848	0.125564	0.270617	0.25812	27	0.857143	1	0.188131	0.725541	0.509425	0.369608	0.00195639	2.70855	1.03088	2.79218
PDHX					0.430473		0.233333																-0.458336			0.53152			-0.214285	0.674579	-0.854752	-0.134854	-1.55414					9	0.0952381	0.388889					0.533601	0.272783	-0.453282	-0.123648
QSOX1																			-0.0403413	0.513646	1.38261	0.649064	0.142303	-0.74968	-0.371582	1.29549	0.763677	-1.93655	0.237742	0.0151528	0.0994449	0.812709	0.0720121	-0.539505	-0.742623	-0.187535	0.20758	21	0.047619	1					0.627447	0.202423	-0.190444	-0.0385502
SLC33A1																				1.47889	0.290389		0.442943		0.226686	0.372366	0.227802		-1.33704	-0.22004		0.516086	-0.602272	-0.214678				8	0	0.611111					0.0330149	1.48129	-0.878103	-1.30072
WDR44				-0.544509							0.227583				0.0983228	0.0601901				-0.724499	-0.644862	-0.414572	-1.18247	0.366574	-1.09942	0.87246	-2.18329	-0.796863	0.41604	0.789721	1.35404	0.589483	0.29843	0.559652	1.15742	0.757755	-0.117425	10	0.190476	1			0.673208		0.00124289	2.90557	1.29023	3.74885
SPTBN2		-3.74382	-3.26081	-3.04968	-3.50706	-3.49361	1.4084	-4.35297	-3.91556	-4.0768	1.56369	-1.00261	1.96025	1.34503	0.483396	0.767738	0.256855	2.1174	1.80877	1.27426	1.49874	-1.00587	-1.71749	-0.185973	0.618796	1.33615	0.863154	-1.36101	-0.0111773	0.507535	0.373849	0.0131509	0.334937	-0.204629	0.491258	-4.1847	-0.922952	13	0.857143	1	1.33157e-05	4.87564	4.1436	20.2027	0.410379	0.386814	-0.547054	-0.211608
SAP18				-0.544509				0.247722					0.800519				1.18636						-0.698665					0.753889	-2.08661	-0.591716		0.178696	-0.334544		0.638436			11	0.190476	0.388889	0.122195	0.912947	1.14183	1.04243	0.612679	0.212767	-0.466759	-0.099311
IGF2BP3																				-0.387777	-0.309522	-0.0662898	-0.867343	0.692031	-0.781771	-0.654312	-1.77605	-0.464572	1.01392	1.64813	1.13133	-0.0375163	1.45767	0.805651	-0.518216	-0.010705	-0.30045	8	0	1					0.00637932	2.19523	1.08949	2.39168
DNM1L			-0.903908	-0.804893		0.318303	0.157787			0.905842	-0.0651169		0.883518	-1.68921	-1.50127		-0.183345	0.771403	-1.84423	-2.16376	-0.954111	-0.253124	-0.289864	-1.02455	-0.397604	-2.04204	0.778592	0.319417	0.606226	0.0577607	0.461861	1.14697	0.650382	0.66812	0.575386	0.569779	0.102517	31	0.571429	1	0.466291	0.331343	-0.45295	-0.150081	0.00303582	2.51772	1.20734	3.03974
RTCA																	-1.8344		0.964021	0.535567	0.610035	1.23119	-0.00320454	1.58449	0.0892849	0.232483	-0.659329	0.446623	-1.00782	1.28859	-0.820969	1.17099	1.34103	-0.994798	-1.23953	-1.13101	1.00061	3	0.0952381	1					0.291392	0.535522	-0.495561	-0.265384
PIK3C2A																	-0.0953009																					6	0.047619	0
PIK3R2																													-0.744563			-1.10619	-0.428913					4	0	0.166667
GOLIM4		-0.0708415	0.150414			0.0150007	-0.168355	-0.409257	-0.137915					1.25153	0.393687	0.343638	0.158349	0.104124	0.762821	1.44192	0.927217	1.21818	1.47808	0.350336	0.702056	1.47484	0.126264	-0.813442	0.386209	-1.7633	-0.274883	-0.23488	-1.53807	-0.377421	0.79677	-3.25968	-2.38908	9	0.571429	1	0.0106272	1.97358	0.60585	1.19569	0.00417643	2.3792	-1.72886	-4.11331
AGRN		0.607464	0.84637	0.734222	-0.259667	-0.527688	-0.621398	-0.106811	0.0600549	-0.0976504	0.220506	0.0978061	0.421013	-0.28638	-0.613879	-1.02306	0.647665	0.193235	0.299156	1.43611	1.52037	1.68617	0.506131	-0.238938	0.558015	1.05742	0.643188	0.750701	-1.9808	-2.08201	-1.55572	0.0159042	0.211376	0.135351	-0.390901	-0.118367	-0.108227	200	0.857143	1	0.769796	0.113624	-0.075426	-0.00857022	0.000835504	3.07805	-1.53251	-4.71714
RAB35								-1.13891	-0.836839								1.37945			1.12554	-0.391226	-0.151146	-0.634285	0.612736	-0.546847	-0.733104	-1.87527	-0.545532	1.18324	0.557727	0.63091	0.319059	1.61918	1.05334	0.00863504	-0.147474	-0.416051	8	0.142857	1			2.36733		0.0261062	1.58326	0.883079	1.39814
EXOC5				0.883195	0.800698	-0.05819				-1.87013					0.579281								-0.768173		0.510885				0.24168	-0.721724		-1.17234	1.2966				-1.74162	8	0.238095	0.388889			0.640388		0.77451	0.110973	-0.290837	-0.032275
SNRPF		-0.282724							-0.355835										0.964021	-1.25689	-1.17507	-0.965241	-1.68073	-0.148006	-1.60166	-1.48902	0.281579	-1.32225	0.709289	0.94357	0.837161	0.956769	0.423507	1.0739	0.574361	0.422129	0.722884	13	0.142857	1			1.2833		1.27506e-06	5.89447	1.78009	10.4927
NDUFA4		-0.950155			0.0229885	-0.824965					1.03433		1.12556	0.783776	-1.22228			0.622179	0.175191	0.766763	-0.748528	-0.864672	0.959697	-0.0540279	0.747576	1.22063	0.399172	0.928193	-0.0416421	-0.282535	0.375505	0.291693	0.890061	-0.690605	-0.463638	0.032302	-2.97857	11	0.428571	1	0.115294	0.938191	1.00384	0.941791	0.141543	0.849112	-0.69136	-0.587042
MYO5A			-1.92489							0.394856	0.531749								1.07925	-1.349	-1.2668	-1.06052	-1.76693	-0.237038	0.736306	-1.57749	-2.93859	-1.41315	0.887085	1.09286	0.0508514	0.768817	0.896605	1.0739	1.19869	1.04645	-0.5309	14	0.190476	1	0.318262	0.497216	1.57052	0.780887	0.000144657	3.83966	1.92862	7.40524
ZNF593																														-0.452734	-0.358861							1	0	0.111111
BIN1					-0.0798493	0.697177	-1.79993		0.59657					0.412244	-1.99533	1.58007														-0.452734								6	0.333333	0.0555556	0.901232	0.0451636	0.145506	0.00657159
MOB1B		0.320215											0.149327		0.162691	0.121961				-0.299437	-0.221544	0.367517	-0.784667	0.777417	-0.698433	-0.569468	-1.66921	-0.377394	0.798229	0.855971	0.923047	0.666708	0.783768	1.38362	0.369099	-0.641321	0.48152	6	0.190476	1			-0.175555		0.00365046	2.43765	1.01065	2.46362
STK25																				0.492135		0.0187691														0.904278	0.834761	6	0	0.222222					0.12413	0.906124	0.614067	0.556421
RPS6KA3		-0.977199				-0.850798		-1.38242			-1.28206				0.332022		2.84705			-1.98313	-0.77422	-1.71642	-2.05056	-0.849956	-1.22196	-1.10245	0.553824	-2.03894	0.53656	0.79962	0.56368	1.19114	1.05767	0.443106	0.600605	0.657524	0.718885	27	0.285714	1	0.232822	0.632977	1.70248	1.07763	4.78665e-06	5.31997	1.97251	10.4937
VWA5A		0.320215							0.264286	0.106762			0.149327		0.162691		-0.0953009			-0.0623665	0.344262	0.270294	0.493569	1.00656	-0.16247	-0.0238211	-1.38249	-0.143443	0.763207	0.241927	-0.478485	0.626462	1.79142	-2.79562	1.41394	1.08371	-1.43241	6	0.285714	1	0.207919	0.682106	-0.158182	-0.107897	0.858703	0.0661571	0.097117	0.00642498
PES1						-0.869957					-0.457015									1.22883	0.659085	-1.05286	0.916273	-0.229885	0.135748	0.727926	0.364976	-1.40585	0.364118	0.215765	-0.199942	0.16785	0.232495	1.25357	-0.148148	-1.0489	-0.520472	14	0.0952381	1			0.412942		0.759176	0.119658	-0.114213	-0.0136665
SDCBP		0.770806	-1.76633	0.41043	-0.540474	0.243028	0.0768442	-0.152952	0.727719	-2.42032	0.456054	-0.419532	0.00523386	1.52278	1.1638	1.08267	-0.277679	-1.33128	0.492208																			6	0.857143	0	0.231026	0.636339	0.593944	0.37795
MPHOSPH10						-0.999167	0.233333			0.106762										-0.197076	-0.119603	0.13096	0.804189	0.876354	0.903142	-0.471159	0.784465	-0.27638	0.979982	1.40243	-0.70946	1.30369	0.435548	-0.868731	-3.48996	-0.470674	-1.62222	6	0.142857	1					0.29409	0.531519	-0.608256	-0.3233
NOP56		0.480425	0.271791	0.510209	-0.0609598	-1.03694	0.192712	-0.268933	0.223614	-0.161261	0.167316	-0.625174	0.111924	0.434398	0.337354	0.48037	0.0964909	0.456995	0.562813	0.0107353	0.317341	0.584768	0.365621	-1.68677	0.284626	0.134854	0.334452	-0.071303	0.415644	0.31314	0.334133	0.405487	0.228728	0.438608	0.324896	0.23883	0.327281	41	0.857143	1	0.313188	0.504195	0.207981	0.104863	0.194532	0.711008	0.305825	0.217444
TMED2						-0.690548		-1.2023				0.69779			1.44137		-1.44764	1.24035		-1.19744	-1.91027	-1.72882	-0.878559	-1.18153	-2.61041	-2.19802	0.703263	0.862156	0.404802	0.550349	0.279649	0.89012	1.03065	0.725942	0.73038	0.491023	0.531149	32	0.285714	1	0.22836	0.641381	1.42939	0.916784	0.000591783	3.22784	1.75263	5.65721
RNASET2																				0.669533												-0.183271						2	0	0.111111							-0.852804
PODXL		0.320215																		1.29898	1.28538	1.01226	1.24593	-0.933072	0.954435	1.35989	0.760398	0.564458	-1.14296	-1.87452	-0.555514	-0.888495	-1.16062	0.141173	-0.911991	-0.000500142	-0.638151	23	0.047619	1					9.81456e-05	4.00813	-1.62003	-6.49328
CCN1																							0.755226									-1.38276						3	0	0.111111							-2.13799
UCHL3													-0.29301			-0.367332		1.01829		-0.778226	-0.698369	-0.470145	-0.922918	0.314644	-1.15011	-1.0293	-0.318799	-0.849883	0.32064	0.0178695	0.102106	1.74549	0.923777	1.36001	1.04375	0.318401	0.273366	12	0.142857	1					7.37761e-05	4.13208	1.33428	5.51336
KPNA4		-1.54969	-1.78301	0.176177	0.84963	-0.00994513	0.677719	1.12252	0.709239	-0.322679	-0.406796	-0.0805553	-1.61927	1.22185	2.21813	0.574583	-0.594706	0.365118	-2.96297	-0.323665	0.0840348	-0.482609	-0.807342	-0.467997	-0.408972	-0.274777	1.07459	0.560941	0.539918	0.0950605	0.4412	0.496828	-0.196382	0.288172	0.736244	0.524279	0.44738	22	0.857143	1	0.837533	0.0769982	-0.128285	-0.00987773	0.0387517	1.41171	0.490943	0.693069
TRIM38																			-0.0403413																			1	0.047619	0
PPP6C																				-0.230052	-0.152444	0.0968507	-0.409894	0.84448	-0.32066	-0.50283	0.744582	-0.308922	0.465463	0.527917	0.0340582	1.59837	1.41332	0.613609	-0.184526	-0.52565	-1.66869	7	0	1					0.462681	0.334718	0.279195	0.0934516
MAN2B1																				1.28981	1.20815	-1.14873	1.13937	-0.319469	0.800818	1.40501	0.0670284	-1.49731	0.735655	-0.452734	-0.0953778	-0.268667	0.270825	0.323303	-1.48855	-0.425531	-3.36555	13	0	1					0.140231	0.853157	-0.856812	-0.730995
UBE2C																							-0.562798		0.277717						-1.04614	1.265	-0.00719992		-3.20497			7	0	0.333333					0.695867	0.157474	-0.605785	-0.0953954
MSI2								-0.491524		-0.374669			1.08101							-0.415779	-0.337409	-0.0952527	-0.893549	0.664967	-0.808187	-0.363244	-1.80992	-0.492205	0.591652	1.33012	0.28326	0.429321	0.994536	0.253586	0.666248	0.494534	1.14593	7	0.142857	1			1.51411		0.00026144	3.58263	1.19331	4.27517
CLDN4																		-0.146395										1.36601									-0.401105	2	0.047619	0.111111							-1.76711
ARID1A																		-0.146395					0.215884						0.0585691		0.208791	-2.03468						11	0.047619	0.222222							-0.80499
FCHO1																																				-0.129791		4	0	0.0555556
TRAFD1					-1.08683	1.09208					-1.54917			-0.0836387	0.965606	2.01258	-1.97006		-0.174269				-0.550052		-0.46194	0.4374	0.163054			-0.313752			0.0235088	-0.318454	0.742338	-0.775316	0.834761	5	0.380952	0.555556	0.915552	0.0383168	-0.135782	-0.00520271	0.729691	0.136861	0.135066	0.0184852
COX7A2L		1.26965	-0.388178	0.437997	-1.91779	0.272799	0.728188	-0.119489	1.24078	-0.892772	-0.112482	-0.401472	0.604982	0.592555	-0.895877	0.625988	-0.24037	-0.289674	-0.183564	-0.506189	1.16136	0.153666	0.514897	0.577581	0.171346	-0.450075	0.0102115	-0.581425	0.803671	0.49406	0.568546	-0.279127	0.31758	0.576116	0.474972	-0.208109	0.19019	6	0.857143	1	0.792739	0.10087	-0.103455	-0.0104354	0.371666	0.429847	0.209614	0.0901019
GAPDHS							1.21666				0.114907			0.167283	1.86368	-1.28545	0.0333937		-1.63025							1.0108	-0.243547											4	0.333333	0.111111			-1.3394
NDUFAB1		0.320215			0.430473			0.0106247			0.0080129		0.149327						-0.0403413	-0.410233	-0.331886	-0.0895163	0.168008	0.670327	-0.490637	-0.357917	1.30555	-0.486732	-0.442307	0.212518	-1.07494	0.440637	1.00704	0.264336	0.677981	0.50378	0.791897	7	0.285714	1	0.194496	0.711088	-0.214771	-0.152722	0.385723	0.413725	0.267108	0.110509
UBFD1														0.0451253																	-0.358861							2	0.047619	0.0555556
TOR4A		-2.38466	-1.99851	-1.84743	-2.19021	-2.19528	-2.54508	0.225998	-0.403422	0.31325	0.806991	-0.215015	1.35165	-0.69258	0.381374	0.96263	1.42649	0.803656	1.9137																			6	0.857143	0	0.000263954	3.57847	2.19603	7.85842
NCAN											0.0080129																											1	0.047619	0
EIF1AY														1.16446	-0.347174				-0.593082																			2	0.142857	0
CDC42EP2																														0.20281	-0.5168		-1.10971	0.253586	-0.864223	-1.61316		3	0	0.333333
AP3D1		0.239797	-0.216025	0.721609	1.07683	0.311738	0.91859	-0.0757209	0.950418	0.312073	0.451786	-1.40689	-1.60633	0.271757	0.380127	0.0378261	1.54753	0.381288	-0.968849	0.308881	-0.410126	0.654289	0.221337	-0.496593	0.117689	-0.303191	-0.369155	0.683392	0.702677	0.761773	0.218782	0.985022	0.291102	0.718671	0.255249	-0.731033	-0.00183259	18	0.857143	1	0.146102	0.835344	-0.57234	-0.478101	0.197239	0.705007	0.310432	0.218857
CCS		-0.529579	0.158714	0.207183				1.16016	0.59657	0.106762						-0.277821		-0.146395		-0.862861	0.806154	-0.900118	1.05448	-0.0871512	1.55465	1.04013	0.357726	-1.26011	-0.102491	-0.342523	0.316745	-0.368353	-1.23314	-0.00643781	0.164278	-0.374614	0.345103	13	0.380952	1	0.283006	0.548204	-0.495409	-0.271585	0.341603	0.466478	-0.367148	-0.171266
ZNF195															1.74648			-0.146395	-1.75731																			4	0.142857	0
ABLIM1		-2.01532	-1.65549	-1.52073	0.159322	0.121219	0.81876	-1.84968	0.850461	1.31413	0.574719	-0.000987974	-0.115372	-0.272887	-1.7262	-0.170837	1.30877	0.527465	1.34586																			7	0.857143	0	0.297406	0.52665	0.583095	0.307087
DVL2			0.718685	1.49221												-1.1669			0.220643																			3	0.190476	0	0.18523	0.732289	-1.57857	-1.15597
CHD2																			-0.0403413																			8	0.047619	0
IRS4										0.106762																												12	0.047619	0
STX16					0.430473																									-0.763261			0.496607		-2.73226			4	0.047619	0.166667
ADAM10									1.03313		-2.60273		1.52335	0.363138			-1.49937	0.1845	-3.14351				0.799192			1.05592										-0.681712	-0.210111	7	0.333333	0.222222			-1.89557		0.0361503	1.44189	-1.37347	-1.98038
PTGES							0.233333																															1	0.047619	0
IMPA2		-0.789945	0.0425275	0.510209	0.392158	0.350782	0.58522	-0.0318358	-0.877512	0.791991	1.19363	-0.625174	0.778912	1.11953	-0.390287	0.81838	0.314802	-0.193152	-1.35243	0.958747	1.82588		0.829532		1.24101	0.638911	0.416813		-2.26062		-2.03074	-2.84836						9	0.857143	0.5	0.830493	0.0806643	0.0767353	0.0061898	2.18598e-05	4.66035	-3.36506	-15.6824
ACOT8			-0.225071	-0.158347			-0.583644	-0.843356	-0.553734		1.50665		0.771089	-0.85865		0.809728	0.691664		-0.980361	0.872974	0.151652	-0.754815	0.915281	0.0486294	0.847772	1.17505	0.313076	0.45288	0.146945	-0.0966181	-0.0100373	0.508407	0.303204	-1.62426	-0.238935	-0.14042	-0.114441	9	0.52381	1	0.123413	0.90864	0.796185	0.723445	0.0536719	1.27025	-0.587629	-0.746437
PDCD5		2.0198	-0.606339	0.763547	0.669645	-0.763358			-0.975957		-1.19104									-1.37333	-0.961326	0.0818149	-0.733336	-0.260555	-0.206504	-0.516791	0.326599	0.463914	0.50253	0.16022	0.637504	0.893188	0.634044	0.441458	0.328006	0.228004	1.0752	14	0.333333	1			-1.37559		0.00106974	2.97072	0.897742	2.66694
PRMT5		-1.12627	0.519404	0.0173807	-0.147645	-0.9932	-0.379581	1.27666	0.751715	0.987982	1.18046	-0.67702	0.597572	-1.59854	0.169501	0.128497	-0.0878225	-0.851895	-0.745565	0.0224835	-0.230652	0.0156243	-0.24306	-0.77341	-0.394743	0.18785	0.813538	-1.96078	0.0531705	-0.0278236	0.339714	0.527604	0.88975	0.596622	0.768154	0.78955	0.172985	21	0.857143	1	0.448565	0.348175	-0.31014	-0.107983	0.0170889	1.76729	0.741431	1.31032
SLC9A3R1		0.614383	0.486753	-0.232075	0.402464	0.669562	-0.188869	0.626967	-0.158455	0.697676	-0.0207322	-1.18983	0.692256	0.379394	-0.285416	0.429727	0.256855	0.201415	-0.52613	-1.21622	0.454245	1.55202	0.762946	-0.108698	0.694217	0.848345	0.516616	-1.28211	-0.829612	1.01476	0.0150393	-0.100289	-0.410312	-0.0496505	-0.583303	0.715895	0.0180439	12	0.857143	1	0.177083	0.751822	-0.331207	-0.249009	0.479079	0.319593	-0.270088	-0.0863181
MEIS2																												1.0393										1	0	0.0555556
TPP1		0.481514	0.589945	0.469509	0.586751	0.306829	0.233333	0.265653	0.264286	0.426978	0.317318	0.460996	0.227074	0.0451253	-0.718516	-0.598359	0.00310366	-0.146395	0.150296	0.457277	0.667055	1.38569	0.796909	-1.12416	0.361153	0.852062	-0.590083	0.920736	0.237349	0.303033	0.38143	-0.47401	-0.476804	0.0206948	-0.270381	0.0682769	0.319145	31	0.857143	1	0.00750576	2.12461	-0.431573	-0.916922	0.179581	0.745739	-0.40199	-0.299779
ABCE1		-0.664843	-0.401256	-0.326151		-0.552419	-0.778506	-1.04704	-0.748844		1.31802	0.781582		-1.07421	0.672556	1.50033		0.406562	0.512399	-2.46523	-2.70816	-2.21507	-2.81159	-1.63592	-1.98907	-1.88343	0.810434	0.7678	0.454572	0.51718	0.11048	0.83354	0.613734	0.936966	1.03301	0.5154	0.900026	47	0.666667	1	0.00282462	2.54904	1.23376	3.1449	0.000239925	3.61992	2.22724	8.06243
KIF3C																					1.38482											-1.2869						12	0	0.111111							-2.67172
NRP1																			-0.0403413	0.402131	0.324108	0.89094	-0.00123018	-1.17746	0.205658	-0.415143	-0.510134	-2.37331	0.652961	0.475494	0.63091	0.66757	0.599294	0.555555	0.551922	0.30604	0.00939234	29	0.047619	1					0.0320487	1.49419	0.789286	1.17934
TNPO2																				-0.728722	-0.978776	-0.761373	-0.00320454	0.0425009	0.401603	-0.215658	0.305408	-1.12774	0.135687	-0.924502	-0.380664	1.53295	0.594537	0.253586	1.63013	0.494534	0.534116	14	0	1					0.0335124	1.47479	0.770705	1.13663
PSMA7		0.409413	0.596444	0.842449	-0.0672758	0.206426	0.037486	0.37145	0.0681892	-0.0895089	0.342165	0.562263	0.233692	0.146483	-0.0451721	-0.415526	0.306998	-0.753817	0.356838	-0.175123	0.0372494	0.153666	-0.812139	0.126579	-0.45329	-0.768036	0.789096	1.35459	0.379386	0.337012	0.414713	0.0617809	0.31758	0.146975	0.350089	0.46012	0.49706	42	0.857143	1	0.314432	0.502473	-0.18235	-0.091626	0.226772	0.644411	0.301347	0.194191
SCAMP3		-0.767792	-0.196816	-0.417216	0.199675	0.161004	0.215467	0.582358	0.246397	0.963647	-0.47431	-1.80355	0.132876	0.826688	1.48677	0.312754	-0.116123	0.284839	0.390724	1.17681	0.663201	0.943976	0.596924	-0.676894	0.797689	0.848345	0.584524	-0.287876	0.0790469	-0.381545	0.228565	-0.34769	0.0627862	-0.180911	-0.839824	0.583532	-0.264683	18	0.857143	1	0.986493	0.00590583	0.00599407	3.53999e-05	0.0191139	1.71865	-0.634158	-1.0899
OPLAH							0.233333													0.858756	0.77886	0.397978	0.82216	-0.736106	0.636425	0.789508	0.510432	-1.92269	0.635229	0.0397361	0.269754	0.606355	-0.0753479	0.0729975	0.431405	-0.592225	-3.97294	19	0.047619	1					0.373557	0.427644	-0.524484	-0.224292
BCKDK		-0.750399													0.579281																	-1.22076	-0.555516					4	0.0952381	0.111111			1.32968
IFIT3		-3.2314	-2.78491	-2.59642	0.388603	0.347276	0.669334	2.24067	1.42614	0.937066	-0.0349574	-0.705682	-3.20987	0.961657	0.625442	0.965824	0.870275	0.807265	-0.804023	0.489854	0.0258455	0.499042	0.556728	-1.09267	0.6537	0.188579	-0.404039	-2.28674	1.50704	1.38909	1.5549	-0.146364	-0.56066	-0.178904	-1.49338	-1.20722	-0.870817	38	0.857143	1	0.780618	0.107562	0.231066	0.0248538	0.772288	0.112221	0.151487	0.0169999
MGST3		-1.31176	-2.35128	-2.18341	1.08015	0.453146	0.922116	0.5348	-0.540185	-0.698424	0.0752441	0.899144	-0.590475	1.17421	0.893734	0.632717	1.8604	1.19939	0.536645	1.36747	0.509132	0.783961	1.25122	2.25755	1.09193	1.34942	0.961755	1.26758	-2.3634	-5.0535	-4.86542	-1.33887	-1.03253	-1.33517	0.308636	0.640843	-1.19914	19	0.857143	1	0.0269771	1.569	1.19732	1.87859	0.000466363	3.33128	-3.00873	-10.0229
IRF6																							0.558863															1	0	0.0555556
TAX1BP3		-0.061904	0.158714			0.0235383		-0.399661												0.0234961	0.100064	0.359105	1.01062	1.08955	-0.393788	-0.259318	1.05123	1.05518	-0.500693	-0.424559	-1.69898	-0.825947	0.186404	0.463344	1.05231	0.674929	0.279066	4	0.190476	1					0.144251	0.840882	-0.536695	-0.451297
SRSF10															0.820021	-0.767114				-1.14507	-1.06371	-0.849586	-1.57608	-0.03993	-1.49618	-1.38163	0.602665	-1.2119	0.497785	0.772024	0.137031	0.996971	0.922949	0.648896	0.554405	1.21949	0.413944	12	0.0952381	1					1.92815e-05	4.71486	1.59166	7.50444
LIN7A			-0.835603	1.29688																							-0.897708		0.299244		-0.358861							6	0.0952381	0.166667							0.8679
IKBKB										-0.51391						0.611255																						5	0.0952381	0			1.12517
TIMM23																													-0.529272									2	0	0.0555556
HAT1														-0.920512				0.56649							-0.0966538							-0.858788	0.150112					3	0.0952381	0.166667							-0.257684
SNRNP70		-1.04765	-0.756787	-1.41646	-0.894818	-1.72987	-1.17173	0.448635	0.683852	0.194122	0.93738	-0.77451	0.535165	0.141558	0.607432	0.841557	-0.451152	-0.0460564	-0.391664	-1.23876	-1.95142	-1.77156	-1.22707	-1.22147	0.0483126	-1.02347	0.25288	-2.41825	0.572098	0.776992	0.776443	0.574646	1.01732	0.811153	0.642949	0.67831	0.643767	33	0.857143	1	0.0401112	1.39673	0.787824	1.10038	8.20682e-06	5.08583	1.89383	9.63171
CASK				0.259409				-1.2487	1.03313		-1.15822																											5	0.190476	0			-1.17283
UQCRQ		0.56707	-1.39557		-1.56121										-0.494639				0.964021	-1.33166	0.668987	1.2156	0.654909	-0.220276	0.897633	1.18562	0.687576	-1.39603	0.576526	-0.00409847	-0.182895	-0.335835	-0.324112	0.0244553	-0.452222	0.0412977	0.151029	11	0.238095	1	0.393056	0.405545	1.03126	0.418224	0.380074	0.420132	-0.318689	-0.133892
MYL12B			-0.835603	0.545189		0.388558	-1.2589					0.510575	0.149327	1.69589		-1.39792	-1.8344	1.57125		-1.83794	-0.959327	-3.21637	-3.71757	-2.2516	-3.65482	-2.49521	1.09124	1.52526	-8.64277	-6.47553	0.839854	0.662275	0.778869	1.03063	1.2369	1.39423	1.328	88	0.47619	1	0.638308	0.19497	0.405974	0.0791526	0.560244	0.251623	0.852087	0.214404
UQCR11																														-0.452734		-1.81088	-0.155518			-0.129791		4	0	0.222222
HGS		-0.772735	1.93703	2.14846	0.194886	-0.655484	-2.38156	0.396928	-0.859812	-0.143546	-0.233767	-0.472154	1.59894	-0.231177	-0.1024	-0.132435	-0.386389	0.278994	-0.327725	-0.585245	-0.50618	-0.270538	0.750747	0.501169	0.849272	-0.843963	0.625576	-0.659442	1.25114	-0.0938338	-3.31039	0.87362	-1.1862	0.829589	0.751615	0.640119	0.078794	8	0.857143	1	0.978456	0.00945882	0.0141908	0.000134228	0.995552	0.00193612	-0.00299296	-5.79474e-06
CLGN		1.52609						-0.254427						-0.235381				-2.15591		-0.203747	-0.126247	0.124059	-0.695113	0.869906	-0.608162	-0.477566	-1.55348	-0.282963	2.1692	1.02347	1.44687	0.337985	1.47263	-2.42793	0.571545	-2.36352	-1.63162	9	0.190476	1	0.296814	0.527515	-1.83148	-0.966131	0.535722	0.271061	0.394661	0.106977
VPS26C								-1.95948							1.32989	1.73136		-2.31584																				5	0.190476	0			2.20795
NONO		-0.295162	0.242132	0.534187	0.147271	0.109338	-0.791282	-0.00273049	-0.368628	-0.920073	0.241103	0.503367	0.768832	0.789406	-0.155978	0.598241	-0.445221	0.843654	-0.0550421	-1.33415	-1.58172	-1.38759	-1.15032	-0.542677	-0.679795	-0.666943	-0.070606	0.371032	0.285932	0.428416	0.749026	0.7878	1.13395	0.958714	0.816453	0.597607	0.5494	75	0.857143	1	0.0434536	1.36197	0.49259	0.670895	9.52133e-06	5.0213	1.48334	7.4483
DDX42		-0.689646	-2.33347	-0.348091	-0.547954	-2.53979	0.688246	-3.28087	-2.26849	-0.932801	1.29336	-0.424005	1.37196	0.548369	1.15538	1.47438	0.434872	-0.33565	0.483085	-1.4496	-0.57258	-1.507	0.068674	-0.654259	0.474057	-0.907997	0.398296	-1.83913	0.785588	0.728367	0.798055	0.652182	1.04111	-0.135516	0.75816	0.159902	-0.0151536	20	0.857143	1	0.000800641	3.09656	2.02829	6.28073	0.00156308	2.80602	1.1958	3.35544
GAK								-0.90181						0.730256																								6	0.0952381	0			1.63207
PRPF8		-1.73546	-0.0463688	-1.27317	-1.56121	-1.57512	0.4869	-0.636758	1.1383	-2.00937	-0.591513	1.00301	1.39542	1.54219	1.08915	1.90011	0.200216	0.145475	-0.752948	-2.01131	-2.7208	-0.920497	-2.38677	-1.96817	-1.87317	-1.76543	-0.681457	-0.358614	0.931716	0.987568	1.02038	1.06751	1.4057	0.859877	0.50875	0.168293	0.552765	75	0.857143	1	0.00830252	2.08079	1.46037	3.03873	2.91216e-07	6.53578	2.46542	16.1135
YBX1		-1.32318	-1.57265	1.12823	-1.74594	-1.75726	-1.45474	-0.194093	0.0681892	-0.0895089	-0.181571	0.0507006	0.772746	1.47924	1.53861	-0.0775153	1.41555	1.34582	-1.98265	-2.29648	-3.0048	-3.20803	-2.65366	-1.92382	-3.33489	-2.48746	-4.0845	0.425523	0.887804	0.839608	0.907019	0.885624	1.17747	1.13046	0.859928	0.91303	0.733685	88	0.857143	1	0.0273978	1.56228	1.25576	1.96186	5.05693e-07	6.29611	3.43364	21.6186
ATP2A1		-3.07279	-2.07763	-1.92279	1.67864	2.52408	3.04886	-3.63249	-3.22542	-3.38604	-1.32175	-0.264381	-2.48958	2.35845	1.21495	2.82716	-1.69626	-1.7276	-1.62092	-1.67034	-1.12213	-1.39289	-2.8142	-1.63862	-3.05653	-2.65221	-1.08718	-0.689666	1.29645	1.73826	1.72836	-0.850265	1.3697	1.52082	-0.556886	-0.297358	-0.135212	68	0.857143	1	0.477038	0.321447	0.816185	0.26236	6.64376e-05	4.17759	2.43752	10.1829
PSMC5		-0.730343	0.0978817	-0.38409	-0.00321331	-0.614989	-0.845787	-0.46999	-0.816211	-0.974696	1.00744	0.743626	1.90374	-0.463513	-0.325308	1.17354	-1.35295	1.042	1.14759	-2.14668	-2.39092	-1.88558	-1.76693	-1.32802	-2.75339	-2.66155	0.576775	0.00956783	0.847407	0.718373	0.515668	1.10484	1.13483	0.432144	0.970982	0.648097	0.224898	40	0.857143	1	0.00989542	2.00457	1.06862	2.14212	2.81029e-05	4.55125	2.32711	10.5912
MAST4																							0.558863															13	0	0.0555556
SEC16A		-0.0846515	-0.0674952	-0.00826656	0.0382091	-1.0209	0.382285	-0.0137996	0.24089	0.415925	0.711261	-2.02808	0.28648	0.848788	0.490113	-0.0926302	0.751367	0.689825	0.795551	0.627681	-1.68145	-1.49116	0.995554	-0.639461	1.01558	1.25743	0.295709	-1.82402	0.299244	0.214765	-0.430621	0.549205	0.496607	-0.553491	-0.0574693	0.185425	-0.460078	17	0.857143	1	0.407231	0.390159	0.285608	0.111433	0.676941	0.169449	0.187524	0.0317758
BCL2L1			0.513602																-0.0403413	-0.555007	-0.805774	-0.581694	-1.33369	0.210405	-1.25185	-1.13288	0.261745	-0.956311	0.716989	0.506891	1.2849	0.573352	0.680602	0.590324	0.11517	0.784134	0.778894	10	0.0952381	1			-0.553943		1.46173e-05	4.83513	1.35292	6.54156
U2SURP		-0.347217						-0.706004			-0.65564		0.89208		1.01883			-0.935534	-0.829171	-0.76196	-0.68217	-0.45332	-0.907695	0.330366	0.370247	-1.01368	0.411851	-0.833831	0.66451	0.0463426	-3.61339	1.10317	1.53948	0.487034	1.36493	0.695303	0.296286	10	0.333333	1	0.587476	0.23101	0.424724	0.0981157	0.234483	0.629888	0.680429	0.428594
SYNJ2																																-1.53431	-0.322986					10	0	0.111111
SYNM												1.3524												1.73897											0.0857893	-0.21904		10	0.047619	0.166667							-1.8056
KIF3B																																			-0.669343			3	0	0.0555556
PFAS		0.908944	0.531059	-0.132829	0.687857	-0.343647	0.506208	0.0308072	-0.00421874	0.380229	-0.107794	0.359294	0.167105	0.0664847	0.80453	0.83991	-0.0727985	0.0260592	-0.0181254	0.17312	0.249074	-1.4787	0.404118	-0.627813	0.18755	0.502899	-0.533349	-0.237765	0.944649	0.891403	1.06444	0.834967	0.523778	-0.530132	0.668443	0.0226612	-3.81506	22	0.857143	1	0.767123	0.115135	-0.0555273	-0.00639312	0.699814	0.155017	0.218445	0.0338629
MCF2L																																						7	0	0
ARHGEF11																										0.809286												5	0	0.0555556
PRORP																							0.829532		0.4885							-1.22076						3	0	0.166667							-1.87977
LSM1			0.0792548					-0.491524						-0.486303				1.01829			0.413743		-0.187667					0.252116		0.364051	-0.358861	0.0933	0.150112				0.256386	3	0.190476	0.444444	0.616764	0.209881	0.472128	0.0990908	0.791274	0.101673	-0.0583996	-0.00593768
NPC1																		-1.15115																				4	0.047619	0
SCAMP1		-1.72608	1.74589	0.771842	1.2629	-2.14212	1.11586	0.285745	-2.46045	0.370532	-0.582188	-0.18277	1.7657	-0.629349	-2.72553	-2.64973	-0.805868	-0.848193	0.262498										-0.529272									6	0.857143	0.0555556	0.38697	0.412323	-0.624395	-0.257453
SLC38A10		-2.89402	1.22115	-2.29799	-0.692029	-0.718163	-3.06829	-3.44054	-3.04155	-3.20201	2.21005	-0.510176	1.23131	0.379394	1.40985	1.65681	1.27416	1.58816	0.860073											-0.902243					-0.225446			10	0.857143	0.111111	7.52935e-05	4.12324	3.13701	12.9347
ARPC1B		-1.49794	0.174224	1.50698	0.899772	0.039491	0.730878	0.530705	-0.111546	-1.76487	-1.79985	0.298823	-1.57032	-2.02087	-0.235692	1.74883	-0.532752	-2.29609	1.79748	-1.1469	-0.600838	-1.67655	-0.831265	-1.13269	-1.05772	-0.935249	0.705145	1.07454	0.316733	0.470839	-0.0506577	0.413569	0.889159	0.5504	0.745406	0.83145	0.602355	29	0.857143	1	0.380995	0.419081	-0.568682	-0.238324	0.00229552	2.63912	1.15231	3.04108
ARPC2		-0.307527	0.490566	1.27494	-0.177729	0.364864	-0.411476	1.24332	-1.25536	0.562661	0.828334	0.496202	0.125867	-0.66819	0.13565	-0.534798	0.434872	-1.89336	0.483085	-1.68191	-1.59835	-0.796812	-2.07849	-1.78081	-0.937795	-2.34536	0.655646	0.981524	0.256293	0.510112	0.475626	0.464374	0.684751	0.672172	0.742182	0.71743	1.00223	64	0.857143	1	0.509833	0.292572	-0.264067	-0.0772585	0.00066471	3.17737	1.67861	5.33357
ARPC3		0.422472	0.608571	0.102307	0.529547	0.486239	-0.280961	1.03285	1.24347	0.212027	-0.489835	1.06227	-0.324228	-0.523809	-0.383158	0.228945	0.586979	-1.74313	-1.63645	-0.214094	0.11919	-0.711709	-0.464468	-1.00207	0.262451	-0.039363	0.527413	0.34236	0.361922	0.2136	0.400514	0.689299	0.35631	0.998357	0.136002	0.0226612	0.601774	25	0.857143	1	0.0265691	1.57562	-0.842106	-1.32684	0.0133286	1.87521	0.551193	1.0336
POLR1C		1.77295							-0.609726							-0.767114				0.829306	-0.686241	-0.457549	1.18425	0.326414	1.28625	0.514594	0.406907	-0.837866	1.17078	1.22325	0.482742	0.818254	-0.268355	-1.97166	-4.69371	-3.30094	-0.833463	9	0.142857	1			-1.34872		0.159043	0.798485	-1.10435	-0.881808
HEATR3		-2.12691	-0.409926		-1.94048	-0.561337		-2.61688	-0.758446				0.582834	1.8987	0.662378	1.49056	-0.268404		0.501366				0.995554		-0.0966538				-1.94563	0.364051		-0.858788		-0.472363				7	0.571429	0.333333	0.00120853	2.91774	2.21357	6.45863	0.211725	0.674228	-1.17763	-0.793993
SMAD9					0.430473																												-0.428913	-0.970148				3	0.047619	0.111111
PFDN6		1.30527												-0.486303		-0.367332		-0.699352		-0.75683	-0.67706	-0.790446	-1.21273	0.0153333	-1.12992	-1.00876	0.485963	-1.15548	0.599307	1.06411	0.498549	0.685519	0.225529	0.759729	0.675369	0.703856	0.744476	11	0.190476	1			-1.82293		6.74996e-06	5.1707	1.35404	7.00134
COPB2		-0.438934	-0.191447	-0.126322	-0.67527	-0.0280006	0.0728758	0.107952	-0.516497	-1.06807	1.1627	0.912491	0.63285	-0.132379	0.261514	-0.672279	0.735006	0.221866	0.779398	-0.792273	-0.921314	-0.967306	-0.499372	-1.69192	-0.60879	-0.724834	0.713328	0.558971	0.208734	0.634787	0.633302	0.652012	0.681024	0.731956	0.508497	0.294983	0.532241	61	0.857143	1	0.00498939	2.30195	0.751654	1.73027	0.000644922	3.19049	1.09012	3.47801
ZNF185		0.213804	0.414774	0.66942	-0.627021	-0.28905	0.124029	-1.1613	-0.465279	1.0447	0.565857	-1.58413	0.491018	0.204715	0.0466803	-0.282167	0.337177	1.11454	0.386633	0.714441	0.532433	-0.84197	0.624563	-1.5748	0.570347	0.605787	-0.442993	-2.779	0.510859	0.627864	0.473857	0.202261	0.559136	0.841726	-0.0418922	-0.187288	-0.233172	39	0.857143	1	0.6637	0.178028	0.150693	0.0268276	0.18807	0.72568	0.593838	0.430937
MRPS12				0.545189																																		1	0.047619	0
SLC22A2																			-0.0403413																			2	0.047619	0
RER1																														0.731327	-1.36682	-1.10619	0.150112		-1.91305		-0.571955	6	0	0.333333
SURF4		-0.529579	-0.275632						1.75842						-0.763764	-0.767114	-1.11261		-1.0447	-1.54314	-1.46014	-1.26132	-1.94862	-0.10469	-1.8717	-1.76394	0.564461	0.549758	0.542376	0.4425	0.518041	0.546711	0.830188	0.324914	1.11307	1.15091	0.510529	16	0.333333	1	0.100052	0.999773	-1.23978	-1.2395	0.000287592	3.54122	1.64651	5.83066
MAPK13																							1.17854		-0.224523	0.361145	0.213671											8	0	0.222222
SPTLC1		0.183393	0.38653	-2.14589	0.29791	0.833816	0.0927911	-1.04872	-0.750447	0.586589	-0.973018	-0.410536	-2.72813	1.10621	1.18072	-0.0211852	-0.259094	0.404719	1.51492	1.04035	1.11274	-0.581694	0.709538	1.75239	0.807733	1.3358	-0.0488306	-0.956311	0.444135	0.506891	-0.523115	-0.102165	-0.538988	-1.29982	0.815588	-0.289493	-2.59307	8	0.857143	1	0.780398	0.107684	0.153181	0.0164952	0.0515632	1.28766	-0.972417	-1.25214
SPTLC2							-2.13179	-2.46163						2.06301															-0.529272		-0.358861							7	0.142857	0.111111			4.35972
OGT																																0.340701			-3.34413			5	0	0.111111
PMM2			0.294664	-0.415026				0.907042	0.641952	-2.50616			0.93897	-1.18838	-2.60455	-2.53363	2.88239		0.946391		0.799368		0.484556						-0.670251	0.225069	0.305063	-1.69631			-0.83732			11	0.52381	0.388889	0.969823	0.0133075	-0.0442982	-0.000589498	0.118517	0.926221	-1.17671	-1.0899
POLR3G																									0.655852													3	0	0.0555556
TM9SF1									-1.71085									-0.699352		1.67703	-0.636404	-0.405788	-1.17452	0.374783	0.413599	1.12725	0.935739	-0.788481	-0.397396	0.804588	-0.231514	0.920363	-0.155518	-3.42092	0.474972	1.06765	-2.35344	8	0.0952381	1			1.0115		0.392853	0.40577	-0.534934	-0.21706
INPP4B																				-0.0395775	1.0874		1.07844		0.906755	0.446207	0.885122					-1.63016			-0.106657	-2.08984		10	0	0.5					0.00386666	2.41266	-2.00294	-4.83243
MID1																																					0.256386	4	0	0.0555556
HMGB3		-0.587004	-0.0997007	-0.257298	0.19815	0.333703	0.26223	0.665597	0.459116	0.799119	0.0359863	-2.54061	-0.588563	0.170499	0.684873	0.551176	0.782584	0.648825	1.09442	-1.06923	-0.988183	-0.771144	-1.19527	0.0333711	-1.11232	-1.30879	0.508534	1.01743	0.632444	-0.124251	0.970852	1.15171	0.267609	0.533156	0.102977	0.734968	0.520806	39	0.857143	1	0.796895	0.0985991	-0.103858	-0.0102403	0.00339202	2.46954	1.0751	2.655
PPM1G		-0.816706	-0.542297	-0.0467971	-0.431887	0.811612	0.811298	0.614768	0.301261	0.80263	0.0437597	0.122762	0.320093	0.548369	0.201884	0.310856	-0.0522639	-0.103889	0.332914	-0.528978	0.67397	0.612727	0.0568775	-0.986433	-0.602658	-0.471962	-0.417752	-2.17828	0.490352	0.821445	0.969777	1.15043	1.04492	0.744557	-0.273659	0.049639	-0.499412	30	0.857143	1	0.915008	0.0385753	0.0245116	0.000945543	0.017735	1.75117	0.926727	1.62285
INPPL1																														-0.582743	0.177716	-1.53431						7	0	0.166667
AFDN		1.20777	-3.26968	-3.05813	-3.51631	-3.50273	-3.951	-1.24359	-3.92538	1.02043	1.35558	-1.00815	1.22228	0.368544	1.64018	1.53984	-0.212019	2.28976	0.677889						0.655852													14	0.857143	0.0555556	0.000911286	3.04035	3.12361	9.49686
EIF3H		-0.584305	-0.326458	0.69211	0.13828	-0.475485	0.796451	0.599248	1.16041	1.7732	-0.291861	1.44865	-0.135915	-0.297566	-0.823425	-0.19356	0.947742	-0.50297	-0.396776	1.04403	0.963374	1.07225	-0.583711	0.533955	0.423988	-0.0452829	-0.230229	0.41463	-0.236864	0.364051	0.723565	0.723221	-0.057587	0.597463	-0.864223	-0.283354	0.488435	17	0.857143	1	0.233909	0.630954	-0.446571	-0.281765	0.389394	0.409611	-0.237588	-0.0973187
BCAT2		0.783736	-3.10352	-2.89988	0.879566	0.466317	1.32879	1.42075	1.0733	1.20459	-1.82058	-0.904476	-0.78629	-0.393804	0.251437	0.207126	0.00214803	1.11454	1.51185				0.799192		-0.0217527	1.05592	0.377604						-1.77511					9	0.857143	0.277778	0.755216	0.121929	-0.219077	-0.0267118			-2.32785
TOP2A		-0.0949102	-0.306287	0.177987	-3.23988	-0.00799095	-4.27726	0.622568	-4.25206	-4.4136	1.23837	-1.1922	0.423681	1.22418	-0.289883	0.42544	1.38598	0.819336	1.42209																			11	0.857143	0	0.00894861	2.04824	2.36094	4.83577
TOX3						0.388558																																2	0.047619	0
TNRC18																				1.13614																		10	0	0.0555556
SLC16A3		0.682467	0.0608045	0.865623	-0.0418928	-1.46489	-0.267464	-0.512855	-0.23715	-0.395119	0.368215	-0.121334	-2.2561	-2.84478	-2.60995	-0.388117	0.338361	0.994801	1.10041	0.503609	0.833949	1.12131	0.713416	-0.308379	0.499324	0.448419	0.266757	0.415085	-2.24024	-0.743176	-1.00311	-0.245256	-0.224015	0.345545	0.455377	1.21914	1.14658	14	0.857143	1	0.431864	0.364653	-0.456445	-0.166444	0.118023	0.928034	-0.642517	-0.596278
MYL6		-1.78172	-1.99851	1.25595	-2.19021	-0.231598	-0.433524	-2.24625	-0.403422	-2.67767	-0.637519	1.46864	0.339046	1.48962	0.381374	0.96263	-0.872482	2.1904	0.196731	-2.91257	-3.61836	-2.67777	-3.23024	-0.977308	-1.97089	-2.63102	0.809743	1.32844	0.295875	0.32044	0.35821	0.268421	0.36733	0.831502	0.650958	0.877222	1.25691	125	0.857143	1	0.00460751	2.33653	1.80282	4.21235	0.00132722	2.87706	2.34521	6.74729
POLR1G																							1.01252		-0.391875		-0.311455				-0.895438	-1.49733	-0.555516	0.467275		0.12639		4	0	0.444444					0.35684	0.447527	-0.573985	-0.256874
ANXA7		0.0742123	-0.659906	-0.572498	0.0295921	-1.08579	-1.06457	0.4788	-0.554274	-0.506894	0.322461	0.27081	0.0635565	0.404473	0.507458	0.178369	1.0417	0.630237	0.735988	-0.203747	-0.0522802	-0.0462763	0.186219	-0.352091	-0.295844	0.324777	0.328809	0.341704	0.119083	0.443955	0.2969	0.0905838	0.420506	0.460333	0.381732	0.774685	0.695471	80	0.857143	1	0.000452896	3.344	0.890709	2.97853	0.00559789	2.25198	0.383553	0.863752
TEX28P2																											0.0670284											6	0	0.0555556
YKT6		0.00249134	-0.34145	0.677831	0.122639	0.085052	0.387362	-0.977901	0.81152	0.654483	0.157116	-0.864753	-0.151183	0.649727	0.32617	1.01664	0.0842105	0.0309009	-0.415855	0.301764	-0.881912	0.164294	0.0878215	-0.183481	0.423292	0.944411	0.0226385	-1.35847	0.449364	1.04056	0.378268	0.693927	0.0673535	0.0982477	0.728762	-0.540764	-0.0909789	13	0.857143	1	0.80754	0.0928359	-0.0654506	-0.00607617	0.210285	0.677191	0.367154	0.248633
ARPC5		-0.361822				-0.262959	-0.467247	0.83813	1.05695	-0.595335	-0.670163	0.957175	-0.495757				-0.911784	0.764839		0.250048	-0.468719	-0.231631	-0.270416	0.217535	0.260122	0.406406	1.36806	0.16486	-0.68627	-1.18703	-0.070161	0.588404	0.350742	0.260747	1.37448	0.150908	0.131797	11	0.52381	1	0.829524	0.081171	-0.105757	-0.0085844	0.776426	0.1099	-0.08696	-0.00955691
DDX3Y					0.117453		0.520804							0.894566		0.414759		-1.53314																				5	0.238095	0	0.712033	0.1475	-0.393733	-0.0580756
LMNB1		0.533782	0.0836737	-0.0498333	-0.221266	-0.727284	-0.697083	-0.0940612	-0.111546	-0.956467	1.13601	0.675505	0.887118	0.368544	0.0563965	0.0199554	0.559458	0.27138	0.212071	-0.85722	-0.412064	-0.069218	-0.169301	-0.532701	-0.0781407	-0.0924401	0.506212	0.61047	0.180379	0.308858	0.35701	0.480679	0.704796	0.565126	0.562368	0.536496	0.419248	84	0.857143	1	0.00260258	2.5846	0.714058	1.84555	0.00276807	2.55782	0.578818	1.48051
KCNN4																							0.00869629		0.101281				-0.156722		-1.36682	-0.430672	0.62321					3	0	0.333333					0.563609	0.249022	-0.387739	-0.0965555
SERPINC1				-0.273925				0.576168			0.531749	0.815795	-0.726517		1.66338				-1.13479	-1.73937	-0.0667628	-1.46429	-2.13227	-0.614351	-2.05683	-1.9524	0.0478305	-1.79838	1.26895	1.22631	1.2858	0.602213	0.555184	0.138625	0.540779	0.823769	0.0430256	22	0.333333	1	0.932704	0.0302561	0.0788021	0.00238424	1.28516e-05	4.89104	2.02905	9.92419
RNMT		-0.86214	0.409824	1.31769	0.692435	-0.740888	-0.981167	-0.611501	-1.82578	-1.11037	1.12184	-1.0164	1.41766	-0.613276	0.45746	-0.484238	0.950168	-0.831469	0.991823	1.15224	1.68887	0.701538	1.12409	-0.132449	1.42354	1.38933	0.301045	-1.30636	-0.500693	-0.791835	-0.331263	-0.150429	-0.865718	-1.34567	0.351893	-3.54046	-0.844923	12	0.857143	1	0.188093	0.725628	0.633941	0.460006	0.00471026	2.32696	-1.59566	-3.71303
TTI1																													-0.156722		-0.799166							3	0	0.111111
SIPA1L1																				-1.75676	-1.67289	-1.48227	-0.105317	-0.631154	-0.255897	0.647165	0.427208	-1.81554	-0.828999	0.770211	0.455936	0.424387	1.56811	0.746684	0.808734	0.366685	0.380374	24	0	1					0.00486679	2.31276	1.25973	2.91345
CYB5B		0.103676	-0.0988163	0.263196	-0.331517	0.0840282	-0.204555	0.258739	0.329414	-0.116145	-0.2073	1.03971	0.0367368	0.484199	0.325002	0.188212	0.779504	0.310466	0.232771	0.484333	0.847039	0.435256	0.695376	0.912503	0.793458	1.2869	0.429296	0.801126	0.0025828	-0.346686	-0.412924	-0.735174	-0.069302	0.108274	-0.360742	-0.182357	0.0708616	33	0.857143	1	0.0435131	1.36138	0.322364	0.43886	1.53527e-06	5.81381	-0.95675	-5.56237
PRPF4		-0.977199	-0.691353		-0.826556	-0.850798	-1.09935	-1.38242	-1.0701		-1.28206			0.221618	-1.25176	4.02251	-1.64847		-1.57374	-0.415779	-0.337409	-0.0952527	-0.583711	0.664967	-0.495869	-0.681205	1.48469	-0.492205	-3.28487	0.652319	-0.284392	1.53295	-1.8562	0.751371	1.81056	0.922637	-1.93039	11	0.619048	1	0.396529	0.401725	0.733415	0.294631	0.899884	0.0458133	-0.0815826	-0.00373757
PHGDH		0.387829	0.087216	0.139085	0.256811	0.453146	0.734795	0.0832226	0.0799363	0.176365	0.493439	0.0573191	-0.284903	0.599865	0.477145	0.423728	0.24999	0.430817	-0.964792	0.0346937	-0.427448	-0.188767	0.130753	-0.441617	0.14386	-0.00193419	0.478521	0.739522	0.282831	0.142836	0.36065	0.613512	-0.134841	0.48505	0.298285	0.437416	0.676832	39	0.857143	1	0.586821	0.231495	-0.101755	-0.0235558	0.0684464	1.16465	0.299443	0.348746
NDUFS4				0.0118549					1.1383		-0.591513						-0.817093			-0.0221847	-0.275137	-0.0305776	-0.525193	0.725403	-0.436882	-0.303191	0.19518	0.683392	0.702677	1.12905	0.390472	0.556905	1.13553	0.374794	-0.44517	0.0468546	-0.251799	6	0.190476	1	0.155795	0.807447	-1.27938	-1.03303	0.111322	0.953421	0.403166	0.384387
ARHGAP6																									0.898104								-1.6485					10	0	0.111111							-2.54661
DYNC1LI2		-0.519575	-0.700688	0.426132	0.300068	0.527324	0.38255	0.431652	0.125856	-0.0317911	0.816111	-1.43829	0.0220242	0.96861	0.0159544	0.53221	-0.256427	-0.687524	0.131348	0.678447	0.928998	1.37898	0.68068	-0.590393	0.224073	0.817847	0.0778094	-0.199559	-0.1034	-0.224887	0.224075	-0.165082	1.057	0.365233	-0.93725	0.270058	-0.388544	19	0.857143	1	0.752802	0.123319	-0.0930563	-0.0114756	0.137085	0.86301	-0.433297	-0.37394
PSMD3		-0.225819	0.440827	-0.471144	-0.0985648	0.313705	0.152844	0.683667	1.19682	1.04013	-0.0699022	-0.647665	-0.937395	0.390294	0.846075	0.0399804	-0.189106	-0.792	0.70051	-0.0588353	0.273812	-0.893552	-0.559493	-1.623	-0.616423	-0.338391	0.0297491	-0.00619645	0.923186	0.795902	0.504452	0.651941	0.306392	0.745055	0.464475	0.413857	0.354049	46	0.857143	1	0.168971	0.772188	-0.410186	-0.316741	0.000195997	3.70775	0.994627	3.68783
PAPSS1							0.852664			-1.64282					-1.69022								-0.895028				0.117646		0.00100552		-1.65481	0.540663	-0.807642			-0.0600198		7	0.142857	0.388889			-1.29514		0.991797	0.003577	-0.00747016	-2.67207e-05
ZW10		-0.34419	-2.80186	-0.794208	0.824038	-1.05788	1.37495	0.857062	-1.29307	0.918277	-0.0531054	-0.716258	-1.28283	1.30804	1.02213	0.546947	0.848426	-0.21907	0.439753	1.16856			0.589203		-0.818576				-0.471709	-0.975503	-0.303274	0.159449	0.223211		-1.30117			8	0.857143	0.5	0.396019	0.402284	0.467879	0.18822	0.195962	0.707829	-0.757897	-0.536461
PRODH		0.751561	0.654291	1.1451	1.08756	-1.97485	0.388936	-1.73343	0.0878033	-0.0698773	1.10057	-1.27251	0.999639	-0.149859	-0.0243811	-0.0575632	0.421074	0.0327123	0.138696																			11	0.857143	0	0.835389	0.078111	0.0945872	0.00738831
SPINT1					0.384839	0.790313	1.38971	0.462202	0.215844	-1.43718				-3.30993	1.0378		-0.151685	-0.202084	-0.808615	1.28981	0.566781				0.800818	0.956872						-1.22076		-0.174482				7	0.52381	0.333333	0.236322	0.626496	-0.987858	-0.618889	0.015158	1.81936	-1.60119	-2.91314
B4GALT5		1.30527		0.883195					-0.216718										-2.31005								-0.794563		-1.7942	0.513337	-1.58034	-0.684773			-0.488913	0.790273		4	0.190476	0.388889			-2.9673				0.253794
SART1		0.751561	0.354238	-0.891621	0.264222	-0.140376	0.929973	0.173275	-1.40633	1.03223	1.10057	-1.27251	0.557302	-0.584067	0.327841	0.573246	-1.31803	0.0327123	0.761218	1.07117	0.448761	1.20389	0.281933	-0.885014	0.248835	0.24733	0.509957	-2.07473	0.121004	0.736129	0.269081	0.527014	0.0810793	0.0935842	-0.594952	0.0823905	0.164838	21	0.857143	1	0.808918	0.0920956	-0.0987649	-0.00909581	0.89633	0.0475321	0.0475587	0.00226056
SPINT2		0.379257	-0.220798	-0.154277	-2.32735	-2.33049	0.29398	0.0740187	1.42614	1.663	0.0667206	-0.297037	-0.598583	0.112216	0.884389	-0.705343	0.697172	0.636299	0.742046				0.8687														-0.401105	6	0.857143	0.111111	0.559598	0.252124	0.303823	0.076601			-1.26981
GPAA1													0.149327	0.0451253																		-1.38276			-0.225446			3	0.0952381	0.111111
TGFB1I1																				0.879349									0.43112	-0.902243	-0.799166							2	0	0.222222							-1.30278
SRGAP3																																-0.858788						10	0	0.0555556
PPIP5K2																									0.413599				-0.156722						-0.669343			6	0	0.166667							-0.826631
PALLD		0.672605	-0.942673	-0.841814	-2.49625	0.278431	0.114913	-3.88017	-1.34842	-3.00284	0.738364	-0.398056	0.482624	1.24688	1.31568	1.52123	0.326554	0.722052	0.376144	0.910454	1.19234	0.85196	1.03893	-0.614351	1.08106	0.964416	0.448232	0.696923	0.0303842	-1.2973	-1.44962	-1.09549	-0.0339973	0.138625	-0.508046	-0.156254	0.363815	19	0.857143	1	0.00278718	2.55483	1.9753	5.04656	0.000925751	3.03351	-1.17532	-3.56533
RIPK2																				-0.287129	-0.209286	0.0378146	-0.773148	0.789313	-0.686822	-0.557647	-1.65432	-0.365248	1.19263	1.55532	0.503846	0.16785	0.232495	-1.0433	0.938426	1.78263	-1.74911	7	0	1					0.0893755	1.04878	0.809697	0.849195
HNRNPR		0.419917	0.830181	0.443071	0.262985	0.108989	-0.00488353	-0.11333	-0.0367193	0.0454582	0.254317	0.267354	0.0401361	0.380119	0.0368314	0.0596559	0.143554	0.463256	0.077496	0.838525	0.837783	0.859685	0.407182	-0.187465	0.589853	0.653628	-0.33711	0.0272623	0.326453	0.484587	0.467474	-0.281292	-0.415037	0.63222	-0.261614	-0.0591016	0.238903	68	0.857143	1	0.822998	0.0846014	-0.0258832	-0.00218975	0.17747	0.750875	-0.284083	-0.213311
PRPF3		0.402915	-2.66797	-2.48505	1.33394	1.58794	-3.28551	1.01185	0.349343	1.06668	-2.79877	-0.632717	-2.5205	-1.51167	1.53153	1.43557	2.76011	0.956141	1.06176	1.41513	-0.897228	-0.676678	0.623596	0.121646	0.721103	-0.903117	-0.159894	-1.04693	-0.033907	0.346145	1.12745	1.13375	-0.272952	0.710195	0.296199	-0.0144816	-2.72247	12	0.857143	1	0.724798	0.139783	0.3297	0.0460864	0.756165	0.121383	0.152478	0.0185083
TXNL1		0.794137	-0.955425	-0.320626	-0.51787	-0.546452	0.72014	1.43192	0.751715	1.46941	-0.965257	0.435813	0.597572	-1.06712	-0.904418	0.61779	0.472043	-1.30369	0.519783	-0.809102	-1.19382	-0.984713	-0.951814	-1.25719	-0.866919	-1.05896	0.354836	0.3673	0.721782	0.492339	0.566861	0.499254	1.01147	0.739529	0.472892	0.535062	0.818338	34	0.857143	1	0.252456	0.597815	-0.491603	-0.293888	1.10211e-05	4.95778	1.36199	6.75243
TPD52L2		0.300349	-0.144279	-0.187364	0.328332	0.369581	-0.267464	0.244322	0.0641182	0.086312	-0.0117407	0.343809	0.424749	0.29245	0.316882	0.426622	0.165258	0.363169	0.0333314	0.209571	0.428823	0.700552	0.573034	0.047401	0.569853	0.685492	0.412197	0.393374	0.202252	0.226022	0.0365068	-0.169703	-0.198838	0.0808675	0.202274	0.300851	0.324729	48	0.857143	1	0.0920954	1.03576	0.173403	0.179604	0.00305935	2.51437	-0.335037	-0.842408
EMC8								-1.54919	1.1383				0.953079				-0.0953009	-1.86404	-1.75731										-1.11711			-1.53431		0.432144				4	0.285714	0.166667	0.730161	0.136582	-0.485445	-0.0663029
COCH			-1.13566								1.13127		0.149327						-0.422182																			12	0.190476	0			1.4218
PPIH						-0.999167			0.264286	0.981552										1.60276																-1.4596		3	0.142857	0.111111							-3.06236
HTRA2		1.69673	0.213549	-0.273925	1.25382	-3.27147	0.774371	0.923059	1.1383	0.255614	1.13127	-0.867855	-3.47457	0.643644	-0.189531	0.673026	0.535246	-4.67655	1.29479	-0.216975	-0.13942	0.110377	-0.707493	0.85712	0.88437	-0.49027	-1.56948	-0.296017	-0.0991581	1.67812	0.624133	0.834967	-0.355814	-0.00279867	1.08685	-2.38558	1.06421	9	0.857143	1	0.338966	0.469843	-0.848952	-0.398874	0.358225	0.445844	0.445858	0.198783
AKR7A2		0.160148	-0.424292	0.403601	0.275389	-0.129365	0.0689147	1.20277	-0.29335	0.816777	-1.59566	0.767209	0.568204	-1.1024	-0.93827	-0.0455041	0.0998429	0.930193	0.774841	0.928994	-0.0482984	1.03008	0.871196	-0.145428	0.460433	0.811847	0.781232	0.254748	0.303979	0.131453	-0.0501191	-0.491379	-0.495999	-0.123315	-0.663701	0.170394	0.260144	11	0.857143	1	0.426592	0.369988	-0.291348	-0.107795	0.00321797	2.49242	-0.655928	-1.63485
EPB41L2		0.956688	1.4596	0.161166	-0.813497	-2.80161	-0.212612	0.191864	-0.182228	0.280525	-0.423671	-0.582826	-0.261293	0.768362	-1.23707	1.52565	-0.615022	0.0531827	0.159159	0.418435	0.0286858	0.284971	-1.29605	2.03947	0.533357	0.684578	0.564147	-1.24333	0.200561	0.266766	0.0824231	-0.695619	0.603821	0.0265301	0.743546	0.299263	0.369068	10	0.857143	1	0.937954	0.0278185	0.0385072	0.00107121	0.971837	0.0124065	-0.0131007	-0.000162533
FLNC		-0.288064	-0.351381	-0.811983	-0.158871	0.521585	-0.723344	-0.205574	0.0571913	-1.47266	0.693247	0.320265	0.723377	0.0812102	-0.342817	0.0366302	-1.00942	0.761927	0.245104	-1.37958	-1.8827	-0.691632	-1.16249	-0.0637912	-1.51947	-0.639237	-0.227996	0.591515	1.10467	1.05368	1.0309	0.688302	0.159813	0.692106	0.29033	0.311202	0.570152	99	0.857143	1	0.0584564	1.23317	0.54918	0.677231	0.000143358	3.84358	1.43073	5.4991
LAMTOR5				-0.0785972				0.813265		-0.619175											1.20815														-0.669343			2	0.142857	0.111111							-1.87749
XRCC2									0.264286																													2	0.047619	0
DENR		-0.0660583	0.154856	0.203508	1.09351	-0.792197	0.93628	0.243261	0.487126	-1.16566	-0.376074	-0.555087	0.79659	-0.393804	-1.18488	-1.17124	0.723941	1.11454	0.215733	1.36252	0.46252	0.252917	0.168008	-0.100667	0.869407	0.408184	-0.438071	-1.27391	0.145534	0.662028	0.0292863	0.193236	0.260548	-0.0335437	0.134694	0.50378	0.0297521	10	0.857143	1	0.574828	0.240462	-0.21388	-0.0514299	0.929176	0.0319021	0.0238234	0.000760015
XPOT		-0.529579								0.727435	-0.836971		-0.654426						-1.0447	0.0913021	1.21774	-0.73826	-0.418983	0.0640999	0.422684	0.571905	0.332434	-1.10569	0.688894	0.510918	0.0174067	0.788467	0.339295	-0.453695	0.170238	0.236048	0.269956	10	0.238095	1	0.149905	0.824184	-0.944295	-0.778273	0.388666	0.410423	0.236699	0.0971469
PSMA4		-0.100361	0.122998	0.173165	-0.800354	-0.824965	-0.198677	-0.440953	-1.04229	-0.326184	1.03433	0.61625	-0.248462	0.252348	0.361505	0.802047	0.682876	1.45597	0.175191	-1.87317	-0.994412	-0.29498	-1.07427	-0.743668	-0.678032	-0.548698	0.850754	0.982502	0.534373	0.102067	0.392476	0.363499	0.559136	0.589677	0.597999	0.502317	0.790661	24	0.857143	1	0.000549852	3.25975	0.952185	3.10389	0.00608861	2.21548	0.978463	2.16777
TIMM44		0.480017	-0.687189	-1.35018	0.215077	0.849828	-0.475418	0.182206	0.428643	-0.122093	-0.213045	-1.08047	0.870742	-0.738925	0.994239	0.627161	0.482766	-0.409251	0.530368	0.527915	0.425744	0.480333	0.57014	-0.907353	0.66722	0.619348	0.392178	-0.523174	0.730685	0.695672	0.76603	-0.8342	-0.66714	0.455503	-0.268539	-0.276634	0.132271	22	0.857143	1	0.618046	0.208979	0.171409	0.035821	0.553308	0.257033	-0.168745	-0.043373
TRAPPC3			0.868489		0.800698					0.50012				0.479334			-0.655167			-0.176826	-0.0994366	0.494337	-0.669919	0.895926	-0.582766	-0.13375	0.808955	-0.256397	1.70347	0.041569	0.692972	0.392915	-0.265286	-3.0175	0.6285	0.340971	0.654287	7	0.238095	1	0.167495	0.775999	-0.811019	-0.62935	0.836704	0.0774283	0.0990866	0.00767211
CHMP2A																			-0.0403413	1.04896	-0.46749	-0.230354	1.53364	3.02316	0.573604	1.04351	0.361986	0.492788	-3.51679	-0.605348	-0.50835	-1.03668	-0.352104	0.000390443	-0.853796	-0.275138	-0.523956	8	0.047619	1					0.00359628	2.44415	-1.6724	-4.08759
PLRG1																							0.432009										-0.628616					5	0	0.111111							-1.06062
HSPG2		0.842435	0.782106	0.303587	-1.40421	-0.608562	-2.10428	-0.282642	-1.06318	-1.50998	0.925433	1.51993	1.18727	-1.4215	-0.135082	-0.739092	0.78097	0.195432	-0.00868515	0.237072	0.0418429	0.0816157	0.209376	1.03304	0.105632	0.313527	-0.505716	0.34407	0.434195	0.46657	0.433259	0.335036	0.242247	0.386893	0.478636	0.321288	0.440855	138	0.857143	1	0.103103	0.98673	0.8166	0.805763	0.188022	0.725792	0.186502	0.135362
MCTS1				0.545189									0.953079							-1.55142	-1.13868	-1.26988	-1.95637	-0.112692	-1.87951	-1.77189	-0.0746349	-1.6129	0.679105	0.589248	0.661785	1.11994	1.42491	1.40747	1.09556	-0.0688813	0.0913382	19	0.0952381	1			0.40789		3.77447e-06	5.42314	2.04094	11.0683
NDUFB3			0.0792548	0.131503				0.42091			0.387969				-0.347174											0.139354				0.539331	-0.187171	-2.28208	-0.676229		-0.457497			3	0.238095	0.333333	0.578797	0.237474	-0.190159	-0.0451577			-0.752083
NDUFA2																				-0.469817	-0.391226	-0.151146	1.0991	0.612736	0.958164	-0.733104	0.0542004	-0.545532	0.495701	0.925003	0.190605	-0.204913	-0.179434	-0.492923	0.551922	-0.147474	0.707938	6	0	1					0.581887	0.235162	0.157005	0.0369217
GET3				-0.430136	-0.637819	2.11073	0.592972	-1.17326	-0.869749	0.467181			1.28423		-1.03939	-1.03162		1.27233	-1.34351	-2.26571	-0.590944	-0.358573	-1.1318	-1.12308	-1.48854	-1.37385	0.833213	0.504218	0.334374	-0.120697	0.287058	0.782351	0.31007	0.843159	0.858311	1.00157	0.866321	29	0.571429	1	0.805594	0.0938836	-0.180152	-0.0169133	0.0014556	2.83696	1.35084	3.83229
COX6C		1.18611	1.01774	-2.82974	-3.26615	-3.25609	-3.68578	-0.318979	0.822574	-3.82084	0.869007	-0.858525	0.968308	0.227732	1.1067	-3.86978	0.941284	0.877398	0.983051	1.22759	-1.084	-0.870654	0.810469	-0.0596174	0.909472	0.695603	-2.71658	-1.232	-0.0519104	0.28686	0.365589	0.00332197	0.0506803	0.609412	0.224546	0.574582	0.63521	9	0.857143	1	0.0783217	1.10612	1.7107	1.89224	0.228561	0.640998	0.557556	0.357393
ACTN4		0.352497	0.519404	0.380958	0.486667	0.318004	0.129324	0.0173321	0.131593	0.139995	0.21285	0.683935	0.298596	-0.0699339	0.0523005	0.0160246	0.0642843	-0.108226	0.0582324	0.00594852	0.0292728	0.187152	-0.291676	-0.372617	-0.228982	-0.19546	-0.915371	0.950721	0.296665	0.275776	0.275156	0.437007	0.443716	0.504111	0.690078	0.765401	0.911832	308	0.857143	1	0.177307	0.751275	-0.140857	-0.105822	0.00473455	2.32472	0.603417	1.40278
GSTZ1		-2.89402	-2.47157	0.272064	0.131314	0.669562	1.01589	1.5858	1.44085	0.891014	0.765544	-0.510176	-2.89076	0.379394	-0.173934	-0.201082	0.256855	0.754372	-3.12661																		0.256386	7	0.857143	0.0555556	0.426338	0.370246	-0.598588	-0.221625
HTATSF1													-0.420945				-0.817093															-0.522768	-1.10971		-0.864223			5	0.0952381	0.166667
CYTH3																		-0.146395																				4	0.047619	0
AP1G1		0.129551	1.12576	1.12823	0.245745	-1.1813	0.037486	-0.194093	1.56232	-0.0895089	1.72797	0.40009	-0.0310066	-1.8223	-0.0451721	0.81156	-2.06265	1.34582	-1.98265	-0.549479	-0.47056	-0.233543	-1.76521	-0.555246	-0.934315	-1.57571	0.922592	-0.624146	1.18277	0.65555	0.72673	0.726987	0.346573	0.0630596	0.321745	0.330679	0.645588	20	0.857143	1	0.392099	0.406604	-0.491394	-0.199803	0.000619107	3.20823	1.19837	3.84464
STX6																							-0.187667									0.0933						3	0	0.111111							0.280967
SYNGR1																																			-0.669343		0.256386	1	0	0.111111
SYNGR2		-1.47687	0.193787	-2.8628	0.0968371	-0.516345	1.08437	0.553321	-0.0898822	-0.247721	0.130636	-0.880185	-0.746642	1.83602	1.37106	0.988775	1.79143	1.45597	0.557032	1.31754	0.924107	1.48056	0.894654	0.027326	0.994331	1.15388	0.50097	1.67878	-0.579729	-4.32411	-4.15097	-1.44074	-0.492987	-0.120726	-0.285565	0.46836	-0.145498	10	0.857143	1	0.0537678	1.26948	1.08549	1.378	0.00232416	2.63373	-2.22712	-5.86565
SGTA		0.422472	0.908624	-1.40108	0.159322	0.121219	0.67023	0.120419	-0.0235514	0.212027	-0.735293	-0.764431	-0.557709	0.52844	0.274172	0.859754	0.748906	0.356499	0.462356	1.09944	0.96264	0.164294	0.524513	-0.183481	0.621227	0.572525	0.237189	-1.35847	0.234074	0.512047	-0.117624	-0.258161	-0.984769	0.0982477	-0.0465758	0.789044	0.454636	10	0.857143	1	0.995116	0.0021264	-0.00188793	-4.01448e-06	0.478235	0.320359	-0.217662	-0.0697301
ENSA		1.49309	0.253684	1.04933	0.159322	1.50894	1.43809	0.622568	-1.51769	-2.29747	-0.270265	-0.000987974	0.68838	-1.92365	-1.7262	0.718238	-2.89123	1.79331	0.633256	0.0174339	0.0940269	-0.129798	-0.924806	-0.4583	-0.839694	-1.47938	0.0791629	0.515433	0.480616	0.692141	0.0986473	0.637744	-0.0530466	0.949379	1.32625	0.497891	0.461518	18	0.857143	1	0.368904	0.433087	-0.632114	-0.27376	0.00222713	2.65225	0.913007	2.42153
NARS1		0.300898	-0.64846	0.0621902	-1.23493	-0.441662	0.440314	0.226981	0.244419	-1.18127	-0.856178	-1.67671	-0.367124	1.39344	0.382372	-0.156515	1.16323	1.25654	-0.354928	0.490476	0.841521	0.728669	0.598475	-0.355301	0.308561	0.285346	0.312742	-0.493297	-0.66941	-0.280359	-0.0105112	0.734736	0.789743	0.438563	0.48722	-0.0592302	0.232851	38	0.857143	1	0.426915	0.369659	0.335072	0.123862	0.604365	0.218701	-0.117065	-0.0256023
KRT86																				-2.15159	-2.0661	-1.89066	-2.51805	-1.01278	-2.4457	1.10107	-3.90926	-2.20517	0.627849	1.011	0.670807	1.38873	0.98347	-3.75296	0.912386	1.19184	1.30986	34	0	1					0.00368415	2.43366	2.38236	5.79785
IGBP1														-0.920512						-0.663687	-0.5843	-0.351673	-0.0691941	0.425351	0.0227671	-0.9193	-0.744607	-0.736851	0.839004	0.218366	0.658252	1.02711	1.18204	1.31929	0.141762	-0.470674	0.434761	8	0.047619	1					0.000794306	3.10001	0.996823	3.09016
SSNA1																									0.655852													2	0	0.0555556
NEDD8				0.349861		0.177619						1.22444		1.44497		-0.109066	-0.35965	-0.407482		-1.78193	-1.69795	-1.50831	-2.48194	-0.975474	-2.40929	-1.99328	0.775247	0.774581	0.510484	0.572301	0.908668	0.336047	1.16486	0.662759	0.194225	0.846429	0.535899	28	0.333333	1	0.893867	0.0487271	0.0949025	0.00462433	0.000394071	3.40443	1.89222	6.44193
SPTBN1		-0.0954949	0.261811	0.366165	-0.202424	0.0617056	-0.118133	0.366912	-0.40756	0.337685	0.43964	0.574901	0.0818376	-0.184852	0.219345	0.298179	0.301938	-0.0151449	0.751314	-0.836433	-0.756337	-0.448226	-0.662757	-0.364081	-0.66607	-0.58565	-1.51167	0.582877	0.521824	0.644529	0.625543	0.685099	0.821332	0.440102	1.08859	0.9855	0.52986	160	0.857143	1	0.140635	0.851907	0.210721	0.179515	6.62916e-06	5.17854	1.28786	6.66922
STRN																				0.0154202	0.0920215	0.350752	-0.489999	1.08174	-0.401406	0.0508865	0.0767275	-0.0666798	0.901325	0.378089	-0.34511	-3.14555	1.49371	2.33783	0.334807	-0.116422	-1.3228	7	0	1					0.969561	0.0134248	-0.0215088	-0.000288751
RRP9																				-0.526468	-0.447644	-0.209742	1.24245	0.55798	-0.912608	1.51079	0.696663	-0.601438	1.08265	1.13637	-0.474181	-0.996022	0.271855	0.0390198	-0.811636	-0.241916	-2.08636	7	0	1					0.413511	0.383513	-0.37669	-0.144465
SCO2											-0.270265		-0.115372	-0.272887	1.44137			-0.47729												-0.452734								2	0.238095	0.0555556
AKAP8		1.68739	-1.47503	-0.815517	0.347579	-1.65685	0.14545	1.98073	-1.31784	-1.47677	-1.52157	0.111607	-1.87589	0.913543	0.069416	0.0324496	0.819587	1.47009	-2.57104	1.23628	1.6935	0.522849	0.412246	0.151575	0.195744	1.10697	-1.08718	-1.01638	0.021075	-0.726964	0.476753	-0.226357	0.543362	0.472339	0.36171	0.0371406	-1.08835	8	0.857143	1	0.996139	0.00168016	0.00322969	5.42639e-06	0.329535	0.482098	-0.371654	-0.179174
GTPBP6																							0.558863															4	0	0.0555556
SF3A1		-0.601519	-0.776792	-1.21716	0.220675	-1.51463	-0.320953	-0.979052	0.583305	0.426065	1.08277	0.19788	-0.0554797	0.397588	0.500852	-0.104586	1.19864	0.933231	1.03886	-0.0154891	-0.580128	-0.34734	-0.0321319	-1.43258	-0.285599	-0.149174	0.60368	-0.479301	0.594333	0.323984	0.538089	0.942099	0.524843	0.541682	0.517224	0.0580168	0.33601	41	0.857143	1	0.00312011	2.50583	1.04109	2.6088	0.00111437	2.95297	0.78826	2.32771
RAB2A		-0.147461			-0.0226452					-0.374669			1.08101	1.16446					-0.593082	-1.45241	-1.36979	-0.825042	-1.55387	-0.336986	-1.78611	-1.35884	0.674192	0.385878	0.167367	0.426039	0.313853	1.32196	0.85574	0.500789	1.14789	0.524279	0.44738	18	0.285714	1	0.276441	0.558397	0.73239	0.408965	0.000320923	3.4936	1.48092	5.17374
CALU		0.368031	0.161707	-0.0460842	-0.373438	-0.485779	-0.299441	0.491905	0.136194	0.26665	0.407911	-0.674428	0.0315316	-0.385422	0.0269133	0.171988	0.934842	0.540141	0.434985	0.204776	0.506047	0.254835	0.433744	-0.680888	0.322315	0.526415	0.604161	0.882405	-0.40152	-0.0854578	-0.0638061	0.108401	-0.113999	0.17299	0.513928	0.6106	0.443889	84	0.857143	1	0.489919	0.309876	0.140969	0.0436828	0.27296	0.563901	-0.207643	-0.11709
EDIL3				-0.116051					-1.99869	0.8327								0.687394																				4	0.190476	0			1.11474
CDK1		0.320215				0.388558	0.233333	0.0106247						0.0451253		0.121961				-1.30578	-1.55347	-1.35825	-0.543264	-0.515256	-1.64779	-0.769876	0.00789371	-0.583317	0.800268	0.857982	1.15742	0.669051	1.6127	0.83515	0.214397	-0.763224	0.549334	22	0.285714	1	0.2856	0.544242	-0.154639	-0.0841611	5.43623e-05	4.2647	1.57802	6.72979
MAT2A		-0.282724	-0.0463688	0.0118549			-0.385998	-0.636758			0.852997		0.953079	-0.640005			-0.817093		0.964021	-1.89173	-1.0129	-1.96431	-1.52833	-1.0816	-2.51287	-2.41669	0.427903	0.666228	0.903367	0.649094	0.36065	0.521416	0.917281	0.553695	0.558729	0.752633	1.00223	28	0.47619	1	0.244918	0.610979	0.530598	0.324184	0.00012903	3.88931	1.94815	7.57697
RAD21														-1.83263	-0.055085		-0.334434	-0.382577			0.566781					1.2035			-0.84426		-0.66303	0.768817				-2.53323		7	0.190476	0.333333					0.174451	0.758326	-1.70307	-1.29148
NUDT21		0.320215			0.430473						0.0080129	1.3524					-0.0953009		-0.0403413	-1.56831	-1.81492	-1.62979	-2.28201	-0.768999	-2.20777	-1.78811	0.894309	0.731976	0.88979	0.520567	0.211403	0.771925	1.1361	0.470228	0.359406	0.557032	0.604859	23	0.285714	1	0.901595	0.0449884	-0.0691512	-0.003111	0.000533848	3.27258	1.77277	5.80153
TIMM8A										0.727435							-1.11261			-0.203747	1.46256	0.124059	-0.695113	0.869906	-0.608162	-0.477566	0.375994	-0.282963	-0.0756708	-0.00555452	-0.720899	0.337985	0.420506	0.6646	1.11483	0.848012	0.616354	5	0.0952381	1			-1.84005		0.350787	0.454957	0.292799	0.133211
DHX16																														-0.065212		-0.407072		-0.838888	-1.44468			10	0	0.222222
ZNRD2																			-0.0403413	1.13614	0.87844		0.249025		0.898104		-0.333374						-0.322986	-0.472363	-0.669343	0.298311	0.256386	5	0.047619	0.555556					0.0545012	1.26359	-0.747667	-0.944747
BNIP3L											0.0080129																											1	0.047619	0
PLIN1										0.106762										1.31354	0.799368	0.602766			1.02114				-0.670251	-0.591716	0.305063							6	0.047619	0.388889					0.0109491	1.96062	-1.25317	-2.45699
PRPSAP2			0.829943	-0.438543	2.168			-1.18347		0.457396	-1.09781					0.478321	-1.42664	0.256332	-1.35474	-0.25577	-0.178056	0.0702503	-0.7438	0.819623	-0.657239	-0.527529	0.313076	1.56677	1.5633	0.4829	-0.810098	0.755808	-1.49541	-0.0780009	0.461484	0.761285	-0.114441	7	0.47619	1	0.195015	0.709932	-0.995574	-0.70679	0.757228	0.120773	0.124389	0.0150229
COPZ1									0.264286	0.106762		1.3524	0.149327	0.0451253				-0.146395		-1.63685	-1.55347	-1.35825	-2.03632	-0.515256	-1.96011	-1.85394	0.683634	1.12481	0.527414	0.439705	0.661533	0.517506	0.0398639	0.681241	0.757684	0.862324	0.844981	15	0.285714	1	0.763853	0.11699	0.16459	0.0192554	0.00106328	2.97335	1.60422	4.76992
RPS8		-0.664843	0.947949	-0.326151				0.512774	-0.748844			0.781582	-0.78236	0.576554						-1.7255	-2.76587	-2.275	-3.17565	-1.69192	-3.10856	-3.02314	0.740354	1.08369	0.406179	0.469472	0.544462	0.715308	0.606668	0.875928	0.380325	0.846904	0.955494	47	0.380952	1	0.680833	0.16696	0.247748	0.041364	0.00041947	3.3773	2.41582	8.15893
KIF5C																								2.16498														1	0	0.0555556
URB1		0.409413	0.0364731					-3.01324		-0.422088	-0.502819		1.03744	-1.50428		0.215283	-0.710312			-0.790277			0.489354		1.09604							-1.01033	-1.6485	0.694893				9	0.428571	0.333333	0.604175	0.218837	0.454422	0.0994445	0.361504	0.441887	-0.919687	-0.406398
SIPA1L3																											0.178433					-1.0631						13	0	0.111111							-1.24154
AQR									-1.33502		0.751319								-0.161198				-0.161713		-0.51068					0.412595		-0.440237	-1.31258	0.4859	-0.610673			9	0.142857	0.388889			1.63008		0.942613	0.0256666	0.0431978	0.00110874
NME2		-0.147461	-0.709979	-0.0298075	0.139891	0.102061	-0.247058	0.0106247	-0.216718	0.376801	0.500644	0.732004	0.277261	0.730256	0.579281	0.640298	0.497797	-0.317362	0.269696	-1.02854	-0.855923	-1.37063	-0.554469	-0.378301	-0.679949	-0.705121	0.72168	0.821775	0.36592	0.362629	0.388992	0.245674	0.535682	0.874783	0.607468	0.662932	0.660474	144	0.857143	1	0.00338263	2.47075	0.514613	1.27148	0.00169685	2.77036	0.970449	2.68849
FAM189A1								0.0106247																														3	0.047619	0
KDM1A								-0.90181	0.884408					-0.920512				0.56649					0.122171									-0.183271						2	0.190476	0.111111	0.898119	0.0466659	-0.16831	-0.00785433			-0.305442
SEC22B		-0.147461				-0.05819	-0.247058		-0.216718		0.987494	1.08139		1.16446	-0.347174	1.15255			-0.593082	-1.872	-2.11736	-1.9439	-2.25639	-1.06253	-2.49426	-2.39774	0.52702	1.14617	0.70683	0.844875	0.754238	0.465822	0.769474	-0.262429	0.99086	0.785528	0.611949	27	0.47619	1	0.113435	0.945254	0.741631	0.70103	0.000478787	3.31986	2.01535	6.69067
PHLPP1							-1.87823				-0.591513					1.64185		0.642744	-1.75731		0.0840348						0.510259			0.188772	0.4412	-1.17234	-0.902011	-1.52084	-0.994452			16	0.238095	0.444444			1.86217		0.159478	0.797299	-0.957092	-0.763089
NUPR1																																0.973132	-1.72835	-1.18277		-2.07056		6	0	0.222222
PPL		0.332727	0.0908757	0.732953	-0.0105221	-0.0462373	0.451372	-0.213037	-0.491686	-0.361788	1.35807	-1.78622	0.522577	-0.472085	-0.0644079	-0.98505	-0.640188	0.873155	-0.578294	-0.131047	-0.053845	-0.0396066	0.340021	-2.04702	0.435258	0.358358	-0.116321	-3.26113	-0.24615	-0.0702925	0.0644725	1.09417	0.890061	0.741234	0.655183	0.623781	0.300705	76	0.857143	1	0.486338	0.313061	-0.250789	-0.0785124	0.0513922	1.2891	0.952055	1.2273
GSDME																													-0.901823	-0.820009	-0.054692	-0.496821						7	0	0.222222
MAN1A2																																-0.858788						3	0	0.0555556
DLX3																							0.558863															2	0	0.0555556
ACSL4		-0.782398	-0.510434				-0.899257			-1.02828	0.356151			2.09374	1.47085	-1.03162	-1.41527	0.26757	-1.34351	-0.249394	-0.171707	0.0768449	-0.737833	0.825786	0.853786	-0.203445	1.28552	-0.32801	0.887085	-2.87806	-2.73453	1.19693	-1.48104	-0.0656419	1.83747	0.219994	0.552034	7	0.52381	1	0.259302	0.586195	0.861938	0.505264	0.497559	0.303155	-0.424146	-0.128582
NRBP1							0.233333	0.0106247			0.0080129		0.149327		0.162691					-0.716005	-0.636404	-0.405788	-1.17452	0.374783	-0.779094	-0.651586	0.156854	-0.788481	1.01896	0.804588	1.1362	0.606813	-0.155518	0.576116	0.474972	1.06765	-0.105457	8	0.238095	1	0.893107	0.0490966	-0.015302	-0.000751276	0.000156259	3.80615	1.11606	4.24791
OGA					0.0461958		-0.174073		0.730372		-1.83087		-1.59983	0.560072	2.59275		-0.570108		-0.509106	0.492135									0.199547			-0.545238			-1.04465			7	0.428571	0.222222	0.678638	0.168362	-0.427014	-0.071893			-0.955583
SORBS3							0.200465	1.53608	0.231376	0.0738229	-0.488832		-1.6973		-1.03939		1.04563	0.26757	-0.630901				0.0195206		-0.640313	0.255804	-0.0656263		-0.724027	0.751573		0.1169		-0.0432217	-0.901395	0.239276		10	0.47619	0.555556	0.136035	0.86635	-0.934307	-0.809437	0.96872	0.0138019	0.0141714	0.000195592
SYNCRIP		0.295411	-0.298668	-0.228443	0.990613	0.364864	0.207855	1.13352	-0.635236	0.0812296	-2.30614	0.00376545	-2.05191	0.0169409	2.37676	1.95391	1.15666	-3.611	-1.07402	-1.18432	-2.15294	-1.98086	-1.85314	-1.86806	-2.08778	-0.899852	0.787036	1.05266	-0.400421	-0.0884399	-0.0917325	0.88735	1.15576	-0.0199141	1.29058	1.0092	1.0693	84	0.857143	1	0.403556	0.394096	-0.605131	-0.23848	0.0026275	2.58046	1.66655	4.30046
TPST1								0.0106247																														1	0.047619	0
RANBP6														1.09737			-2.12992						-0.624358		0.215664				1.47493	-1.26952	0.649096	-3.43848	-1.95413		-0.669343			8	0.0952381	0.444444					0.637777	0.195331	-0.663562	-0.129614
NEMF		1.18073	-3.03487	-0.264442	0.951182	1.21057	1.11724	0.587678	-0.0569719	-0.214781	0.542409	-0.861643	-0.716378	0.655826	0.332022	-0.835643	0.0906356	-1.2286	0.976692	0.991166	-0.525046	-0.290132	1.16971	0.482859	1.07365	-0.862157	-2.03779	-0.678136	1.45818	-0.706512	1.06444	-0.479089	0.969705	0.386147	0.267639	-1.14937	-2.19588	9	0.857143	1	0.5986	0.222864	-0.280111	-0.0624267	0.952616	0.0210823	0.0323469	0.000681947
PSMC6		-1.21408	-0.351381	1.00638	-0.471892	-1.07708	-1.34267	-0.989383	-0.693611	-0.851987	1.97095	0.463312	-1.30184	0.637577	-0.852682	0.667439	-1.21025	0.470057	-1.1411	-1.5491	-2.59019	-2.43498	-1.9542	-1.52142	-1.87732	-1.00356	0.54135	0.0975157	0.551353	0.724533	0.68465	0.920363	0.816757	0.770219	0.618231	0.651968	0.752102	44	0.857143	1	0.17599	0.754513	0.63213	0.47695	2.70079e-05	4.56851	2.0869	9.53401
BUB1B					0.430473																																	5	0.047619	0
PLOD3		0.541035		-0.544509		0.0235383	-1.03207		-1.00273	-1.16138				0.827476						1.05589	1.12823	1.42695	0.680122	-0.0227732	0.945433	0.732213	0.788066	-1.19438	-0.671764	-0.593207	-0.936763	-1.02253	0.442262	-1.12571	1.08053	0.0862099	-0.218535	11	0.333333	1			1.35683		0.0187782	1.72635	-0.944362	-1.6303
EIF4E2																	-0.0953009																					4	0.047619	0
CCNT2																								2.16498														1	0	0.0555556
DIAPH1		-0.0781282	-0.645588	-0.340503	0.207065	0.168291	0.697058	1.04696	-0.145409	1.10034	-0.221267	-2.24573	-0.58885	0.277611	0.654868	0.468948	0.149626	0.387379	0.201468	0.0721216	1.49933	-0.415666	1.05613	-0.725433	0.844777	0.905455	0.420642	-1.9118	-0.351476	0.208352	-0.583132	0.749331	1.00167	-0.278259	-0.457497	-0.573815	-1.2429	23	0.857143	1	0.37808	0.422416	-0.325116	-0.137334	0.405871	0.391612	-0.363698	-0.142428
SELENOF					1.15474	-0.285081	-0.491035	-0.746552						0.894566	1.90412	-0.615832	-0.939508		-0.873804				-0.895028									0.540663	0.244481	-1.03299	0.406385	-2.71964	-0.151138	7	0.428571	0.388889	0.829856	0.0809974	0.16589	0.0134367			0.442988
TSPAN1																						1.50996																1	0	0.0555556
EXOC3		-0.384981						1.7257	-0.461006														0.39284			-0.575332					-0.0953778	-0.0212661	-0.555516	-0.174482				5	0.142857	0.333333					0.745289	0.127675	-0.120415	-0.015374
KLHL41					0.430473	0.388558									0.162691																							2	0.142857	0			-0.246824
CLTC		0.620876	0.523928	0.982392	-0.382097	-0.103969	-0.751197	-1.80231	0.0218309	-0.8799	-0.0595818	1.16411	-0.536732	-0.907878	0.563018	0.364621	0.569121	-0.133249	0.469874	-1.80469	-2.24729	-1.41272	-2.03551	-1.95962	-1.91103	-1.43897	-3.35041	1.15957	0.683823	0.743185	0.81257	0.897963	1.09395	0.931145	0.652054	0.769626	0.746461	528	0.857143	1	0.326885	0.485605	0.362638	0.176099	1.40431e-05	4.85254	2.48127	12.0405
KPNA6		-0.546148	0.498214	-0.221159	-1.81644	-0.439036	0.216314	-0.00716466	-0.626766	-0.785082	1.05609	-0.340852	1.81325	-2.59011	2.38574	0.735436	0.606658	-3.60127	1.65705	-1.03502	0.304992	0.0893091	0.019974	-0.253552	-0.639856	-0.061692	-0.318799	-0.316118	-1.09572	1.33194	1.12579	-0.406084	-0.0961115	0.862224	-0.199952	1.31371	0.930858	16	0.857143	1	0.409622	0.387616	0.605474	0.234692	0.0566376	1.2469	0.664157	0.828135
PSPC1					-0.0226452		-0.247058	-0.491524					1.08101	-0.486303			-0.655167	-0.699352		-0.567804	-1.61292	-1.07756	-2.09219	-0.572958	-1.70411	-0.379071	0.900429	-0.181758	0.269982	0.875606	0.0833136	1.18578	0.651748	0.565518	0.631383	0.300129	0.760862	21	0.333333	1	0.906569	0.0425993	0.0637901	0.00271742	0.000566431	3.24685	1.40136	4.55002
LPXN																													-0.901823		-2.08633		-0.322986	-0.879083	0.574361			4	0	0.277778
CTNND1		-0.184206	0.045128	0.346554	-0.208731	-0.24166	0.00266855	0.486142	-0.979803	-0.412495	0.875167	0.380448	0.656321	0.548369	-0.229591	0.682776	1.21305	0.487389	0.483085	0.630896	0.551934	0.541355	0.271097	-1.72734	-0.0462053	0.252707	0.50508	-0.112722	-0.0749086	-0.139149	0.0151971	0.590046	0.336389	0.535807	0.430979	0.474027	0.392938	46	0.857143	1	0.00247425	2.60656	0.693713	1.8082	0.481439	0.317458	0.18828	0.0597711
ICMT																											0.0670284											1	0	0.0555556
SNX2		-1.30028	1.707	0.396798	0.267937	0.228307	0.933913	-1.72932	1.58588	-0.0659294	-1.6033	0.413363	-0.00934192	-2.4814	-0.0202001	2.35541	-2.03523	0.660012	-2.66819	-1.68834	-1.60475	-1.4115	-2.39435	-0.885014	-1.25618	-0.689147	0.749142	0.07976	0.771723	0.31046	0.269081	0.93642	0.750108	0.947958	0.523869	0.356931	0.963424	25	0.857143	1	0.246316	0.608508	-0.823689	-0.501221	0.000137909	3.86041	1.65893	6.40414
DPM1		0.692377	0.859242	1.40772	1.37522	0.744066	-1.74951	-2.06203	1.74818	0.489871	-0.466915	-0.115591	-0.302427	-0.497617	0.568426	-0.377749	-0.667086	0.293631	-0.60485	-0.848706	-0.76856	-0.543044	-0.988878	0.246522	-1.2166	-0.0129318	0.775247	0.654927	1.02401	-1.13453	0.341016	1.39737	0.764858	0.662759	0.194225	0.200904	0.174055	11	0.857143	1	0.203655	0.691105	-0.63059	-0.435804	0.0565309	1.24771	0.702966	0.877101
USO1		0.309155	0.708413	-0.216286	-0.090565	0.588931	0.653983	-0.266302	0.685473	0.71605	0.596541	1.34599	-0.664887	-0.933079	-1.70228	0.550407	0.394941	-0.159472	-1.05778	-0.172196	0.313954	-0.243816	0.0809439	-1.58404	-0.191179	-0.053049	0.363535	0.36029	0.436316	0.555931	0.396742	0.622348	0.324179	0.162284	0.744631	0.34869	0.26975	41	0.857143	1	0.159839	0.796317	-0.524273	-0.417488	0.0172424	1.7634	0.554048	0.977009
TOM1		1.11157	-0.455527	-0.791527	-0.580539	-0.243221	-0.446022	-0.0521181	0.204185	1.09409	0.195367	-1.55633	0.0940571	-0.339288	0.368109	-0.569984	1.05288	0.987618	0.894957	-0.113849	-0.0367172	0.217044	0.88208	0.956797	1.29397	0.692836	-1.44475	-0.194248	1.50031	1.54811	0.233303	0.521416	-1.17541	-0.707399	-0.925864	-2.21366	-1.50495	13	0.857143	1	0.701961	0.153687	0.142944	0.0219686	0.303994	0.517134	-0.553033	-0.285992
H2BC12		-1.58014	2.53637	-1.66912	1.85742	1.34869	-0.226456	1.08983	-1.69022	-1.84948	-1.88158	1.93484	0.529712	-2.79941	2.18493	-1.86623	-0.631157	-3.10617	-0.569378	-4.34837	-3.92416	-3.82044	-3.51761	-1.59409	-2.26056	-3.37407	1.01476	1.13722	-10.2676	0.998411	1.00729	-12.0496	1.27765	1.33489	1.04385	1.17658	1.4774	204	0.857143	1	0.452081	0.344784	-0.669038	-0.230673	0.708339	0.149759	0.742916	0.111258
PFKFB2																		-0.146395																				5	0.047619	0
CCDC22																																-0.858788						3	0	0.0555556
PQBP1																							-0.0438514						0.572098	-1.58005	-0.0953778							3	0	0.222222							-0.323924
DKC1		-0.880979	-0.60199	-0.517337	0.987203	-0.182926	-0.381187	0.280705	-0.351018	0.698279	1.10311	-1.02731	0.0258217	0.330954	0.436922	0.385128	0.205823	0.151012	0.638791	0.189971	0.595564	0.0486631	0.419889	-1.06253	0.421302	0.465157	-0.00116199	-0.101482	0.146054	0.104115	0.186586	0.465822	0.561775	0.016783	0.378986	0.29088	0.704636	24	0.857143	1	0.227652	0.642728	0.3555	0.22849	0.270809	0.567337	0.208918	0.118527
EIF5B		-0.0896406	1.18211	1.02058	-0.279645	-0.311577	-0.519526	0.373198	0.384479	1.18031	0.124214	-1.59779	0.468713	-0.102589	0.0209707	-0.306839	0.0445977	0.903011	-0.906586	-0.173843	0.368231	0.15499	-0.0644127	-0.96317	0.414806	0.16967	0.496539	0.382082	0.533088	-0.371486	0.362844	0.675572	0.187366	0.21605	0.596468	0.571912	0.0508979	24	0.857143	1	0.170222	0.768986	-0.476955	-0.366771	0.245423	0.610084	0.226425	0.138138
EDF1		0.427718		1.39197	-0.872884				-1.11928				0.251005	-1.48348	-1.30389		-1.70571		1.09108	-0.287129	0.120422	0.380248	-0.46331	0.789313	-0.686822	-0.557647	1.23989	-0.365248	0.364118	0.428007	0.503846	-3.76288	0.232495	-0.138789	0.395139	1.13711	1.3272	6	0.428571	1	0.492085	0.30796	-0.587082	-0.180798	0.949498	0.0225061	0.035171	0.00079156
DNAJA2		0.469571	-0.491807	-0.412395	0.575181	0.295422	-0.154287	0.408088	-0.123829	0.00639564	-0.0889342	0.454076	0.05711	0.69275	0.784037	0.718238	0.347847	0.0301968	1.04706	-0.223941	0.109384	-0.239261	0.0325175	-1.01159	0.652377	-0.250331	0.730054	0.15758	0.444135	-0.0409028	0.276946	0.573352	0.680602	0.481484	0.11517	0.378736	-0.0196931	24	0.857143	1	0.05294	1.27622	0.38556	0.492058	0.112915	0.947247	0.325893	0.308702
BRD4															-0.763764	0.121961	1.18636	-1.15115		-0.860044	-0.779851	-0.554771	1.48043	0.235563	1.34254	-0.0238211	0.761535	-0.930624	0.175365	-0.125349	0.321576	-0.477171	1.31832	-0.607603	-4.89257	0.182002	0.158079	10	0.190476	1					0.451643	0.345205	-0.513145	-0.17714
CUTA		0.742639	0.116689	0.385514	0.663063	-0.0196876	0.0479113	-0.448247	-0.175263	-0.333177	1.27303	1.10475	1.23931	-0.159996	-0.0341071	-0.0668968	-0.606915	-0.651696	-0.545445	0.819554	0.637115	0.916883	0.262573	0.839777	0.460662	0.505228	0.422673	0.473457	-0.555303	-0.639637	-0.383997	0.346638	0.545414	0.569045	0.348466	0.244126	-0.0351614	23	0.857143	1	0.836499	0.0775348	0.0636215	0.00493288	0.00633448	2.19829	-0.544259	-1.19644
SHOX2											0.0080129																											10	0.047619	0
TBL1X								-0.336267						0.363138									-0.624358			0.361145		1.0393								1.20002		6	0.0952381	0.222222			0.699404				0.941322
PFDN1		-0.0382061	-0.608511	0.761479	1.1205	0.0461757	0.484499	0.273166	1.38978	-0.262201	0.716175	-0.538947	1.18435	-0.362155	-1.15452	-0.253027	0.197417	0.695668	-1.46832	1.3238	0.600628	0.878988	0.297793	0.0333711	0.392692	0.541372	0.858319	0.437301	-0.196073	-0.124251	0.530547	-0.475892	-0.478884	0.235275	-1.25952	0.183048	0.520806	9	0.857143	1	0.227278	0.643442	-0.461116	-0.296701	0.00654495	2.18409	-0.714356	-1.56022
NBN																													-1.11711	-0.215467	-0.126452							3	0	0.166667
NOL3		0.625454	0.471919	0.6668	0.193451	0.154868	0.187232	-0.0375643	0.88669	0.580868	-0.235239	0.368813	-0.789092	0.201349	0.312575	-0.133984	0.629148	0.214505	0.503988	0.58482	0.659085	-1.05286	1.02975	-0.229885	1.01612	0.279786	0.364976	-1.40585	0.148827	0.428007	0.295949	-0.356122	-0.34653	-2.18284	0.62719	0.89186	0.137019	15	0.857143	1	0.115964	0.935676	-0.295295	-0.2763	0.675353	0.170469	-0.178065	-0.0303545
SRGAP2				-0.354895				-1.08193		1.42953			0.56093		0.63713				-1.24297										-0.814858	0.393037	-0.194333			-1.4259		-0.397926		7	0.285714	0.277778	0.990269	0.00424666	-0.0125402	-5.32541e-05
IGSF3						-0.884732									-0.123297		1.06542																					9	0.142857	0			1.35579
FAM20B											0.0080129																											2	0.047619	0
WDR1		0.234658	0.552147	0.581901	-0.323014	0.109746	0.211696	0.24547	0.430182	0.605385	0.0492813	0.791259	0.00546984	-0.0520945	-0.405023	0.575887	0.0271134	0.242665	0.150296	-0.470345	-0.182795	-0.0382429	-0.198087	0.71824	-0.419476	-0.147133	0.496793	1.02831	0.0259878	-0.104948	0.101427	0.364482	0.6692	0.175524	0.451416	0.925274	0.727339	74	0.857143	1	0.372943	0.428357	-0.140369	-0.0601279	0.199973	0.699029	0.28316	0.197937
ATP9A																										0.809286												1	0	0.0555556
PSME3		-0.427323	1.16854			-0.325528	-0.534528	-0.792015	-0.504555		-0.735293		0.816315	-0.804315	1.85796	-0.660131	0.748906			-1.26287	-1.51073	-1.31386	-1.68632	-0.473776	-1.6073	-1.81272	0.735538	-1.65486	0.452186	0.514828	0.998601	0.605074	1.04044	0.420555	1.00561	0.93387	0.438956	17	0.571429	1	0.429005	0.367538	0.439808	0.161646	6.58073e-06	5.18173	1.88856	9.78598
ROCK2		-1.02502		0.640282				1.03849			0.959891		1.62503	-1.48348			-1.70571		0.0867154	-1.4205	0.580507	-1.13447	0.209376	-0.306148	-1.75601	-0.562095	-3.02506	-1.48371	1.05254	0.657168	1.03248	1.11049	0.527683	1.25453	0.672107	0.375334	-0.631651	16	0.380952	1	0.756413	0.121241	-0.321429	-0.0389704	0.00100915	2.99605	1.66098	4.97636
CLASP2						0.388558				0.981552								-0.146395	-1.75731	-0.703147	-0.623598	-0.392488	1.24312	0.387211	-1.07928	-0.957198	-2.15747	-0.775792	1.28247	1.33335	0.894762	-0.157034	1.67209	-0.303466	0.0582784	-3.19607	0.379159	10	0.190476	1	0.196746	0.706095	-1.63691	-1.15581	0.197966	0.703409	0.780242	0.54883
COBL																		-0.146395																				5	0.047619	0
CPNE3		0.413757	0.600478	-1.94212	-0.302239	1.05387	0.329418	0.111062	-0.513518	0.203056	1.16558	-0.277045	0.237801	0.83655	0.264672	0.219827	0.738474	-0.0357953	0.0702153	0.448607	0.408727	0.798812	0.299555	0.106978	0.394468	0.0950393	0.414786	0.558814	-0.433404	-0.30848	-0.0782195	0.355013	0.479554	0.217578	0.550858	0.535972	0.449739	65	0.857143	1	0.281669	0.550261	0.362946	0.199715	0.196823	0.705924	-0.195242	-0.137826
HIP1R		1.11097				-0.690548				-1.05612					-1.06887		0.851328																					5	0.238095	0	0.932585	0.0303117	0.103128	0.003126
RNF40																											0.0670284											6	0	0.0555556
SRPK1								1.16016		-2.26349				0.730256		-0.767114				-0.422674	-0.673984	-0.444818	-0.900002	0.338311	-0.0621863	0.844376	-2.21866	-0.825719	0.364118	0.428007	0.14409	1.59114	1.28462	0.502968	0.770449	-1.39869	0.965361	11	0.190476	1	0.80218	0.0957283	0.533237	0.0510459	0.0249368	1.60316	1.00194	1.60626
CLUH																							-0.187667			1.05592					0.0814441							5	0	0.166667							-0.35268
TSC22D2		-1.48264			-1.31626	0.865871	-0.126306	0.547131	-1.58995	0.621133				1.29804	0.707441			0.444395					0.995554		-0.0966538													4	0.47619	0.111111	0.115916	0.935858	1.17106	1.09594
DNAJC13		-0.147461																			0.120422		0.283219									0.691822	-1.16612					15	0.047619	0.222222					0.68418	0.16483	-0.43897	-0.0723553
CNOT3					0.92018	0.295422	0.133183	-1.0065	0.164008	-0.868394	2.20056		0.627381	-0.0656646	-2.45384		0.509773	-0.261673		-0.459211			-0.934196		1.09604		0.0670284					-0.334816	-0.902011	-0.472363	0.317841	0.298311		9	0.571429	0.5	0.828743	0.0815801	0.153105	0.0124903	0.739767	0.130905	-0.161023	-0.0210787
ANKRD17			-0.480716		1.11372		-0.247058	-1.13891	-1.71085								-1.37696			-0.183616			-0.366435		1.00274	0.478245				-0.337591	0.417848	0.065511	-1.02709	-0.132238				14	0.285714	0.5			-0.884197		0.299094	0.524192	-0.435444	-0.228257
DNAJB6					0.117453									-1.97276		0.673026	-2.22117	1.18926	0.58218																			4	0.285714	0			-0.467346
XYLB														-0.517847					-0.174269																			8	0.0952381	0
COQ9								0.0106247						0.0451253					-0.0403413				0.122171		0.215664					0.126785		-0.858788	-0.155518					4	0.142857	0.277778			-0.00823268		0.308524	0.510711	-0.464758	-0.237357
PSMC1				-0.149456	-0.330384		-0.573319	-0.832563	-0.543395				-0.593427	1.76918			-1.0354	-1.0749		-2.15586	-2.07036	-1.07002	-2.8319	-1.3369	-2.44973	-1.58631	0.865063	0.612623	-0.0584179	0.424	0.707817	0.163179	0.900727	1.07745	1.15742	0.70519	0.702127	37	0.428571	1	0.690958	0.160548	0.252185	0.0404879	0.000478031	3.32054	1.9781	6.56836
NDUFS7			0.00291206		-0.102287	-0.136712	1.16074	-0.579784	-0.301261					1.07106			-0.753571			0.338467	0.413743	0.342457	0.558863	1.07399	-0.0966538	-0.274777	0.0670284	-0.0745938	0.299244	1.76035	-1.72657	-0.858788	0.150112	0.432144	0.317841	-0.129791	0.913878	6	0.380952	1	0.815337	0.0886629	0.151476	0.0134303	0.717327	0.144283	-0.132234	-0.0190791
RTN2						0.655896	0.520804							-1.28763		0.414759																						4	0.190476	0	0.352952	0.452284	-1.02479	-0.463494
NDUFS2			1.58138	-0.474543		-0.71267		1.24508	0.572751	-1.07996	-1.13828		0.432995	-1.26484		-1.08414	1.28105	1.21297	-1.40284	0.0689557	0.730787	-0.901573	0.743325	-0.408502	-0.350903	0.102303	0.70581	-1.58821	0.864506	0.104525	0.375053	0.40685	-0.457586	0.551466	0.642949	0.198795	-0.123375	15	0.619048	1	0.483212	0.315862	-0.469115	-0.148176	0.217177	0.663187	0.384577	0.255046
UGT2B11						0.388558																																2	0.047619	0
ZPR1									-0.355835		-2.03602				1.59901					0.860327	-0.190651	0.0571698	0.737423	0.8074	-0.669169	-0.539675	-1.63169	-0.346781	0.397344	1.27755	-0.031721	1.52009	-0.471804	1.03703	-3.64089	1.51809	-1.72275	7	0.142857	1			0.13733		0.891168	0.0500403	0.0887312	0.00444014
NIPSNAP2																				-0.672574	-0.59315	-0.360865	0.669019	0.416762	-1.05044	-0.927834	-2.12049	-0.745621	0.508237	1.1496	0.28326	0.333465	0.415511	0.660306	0.942168	0.844319	0.784083	8	0	1					0.000513388	3.28955	1.25624	4.13247
SEMA7A																						1.46136	0.0782052			0.316027	0.0102115					-0.279127		0.576116	-0.0683143		-0.467301	5	0	0.444444					0.243908	0.612774	-0.526108	-0.322386
PPFIA4										0.26665									-0.238612															-1.37687			0.722884	10	0.0952381	0.111111			-0.505262
ALG2		0.48631	1.02275	0.69211	-3.26092	-3.25093	-3.68024	0.94614	-0.666011	-0.824362	1.39811	-0.855399	0.97341	0.233862	-1.74988	0.295734	0.947742	0.0499873	0.155964																			10	0.857143	0	0.146072	0.835434	1.10941	0.926838
ALOX12B		0.685633	-0.141338					0.402979	-1.33502										0.843165					2.16498														6	0.238095	0.0555556			0.940101
RPL28				-0.261848	-0.45349		-0.703834		-0.674077	-0.832435							-1.18751	1.49727	0.598318	-1.08481	-0.673984	-0.787251	-1.20984	0.0183194	-1.12701	-1.32375	0.27515	0.748643	0.820083	0.159016	0.736254	0.915624	0.232495	1.00075	-0.305279	0.452826	1.15635	11	0.380952	1	0.184229	0.734641	0.887828	0.652236	0.00125045	2.90293	1.14807	3.33278
ATP6V1G1		0.435612	-0.72843	-1.1711	-0.865236	1.31056	0.351867	1.04696	0.382972	0.225554	-1.32175	0.577445	-1.11555	0.176253	0.288498	0.242692	1.06015	-1.7276	-1.62092	-0.323665	-0.245673	2.35385e-05	0.249025	0.753999	1.09604	-0.274777	0.941939	1.17306	0.299244	-0.215467	-0.926513	0.617272	-1.6485	0.432144	-0.382578	0.0961762	0.913878	5	0.857143	1	0.293532	0.532344	-0.492172	-0.262005	0.189071	0.723376	-0.464924	-0.336315
VPS4B					-0.977041	0.388558			0.264286					-1.60564	-1.42109				-1.75731	0.253754	0.585119	-0.227797	-0.576785	0.541109	0.263618	0.208454	1.09324	0.421934	-0.439014	-0.363753	-0.767594	0.108401	0.705593	0.909689	-0.305279	0.33994	1.04448	18	0.285714	1	0.0291545	1.53529	-1.48662	-2.28239	0.590748	0.228598	-0.147799	-0.0337865
PRMT1		-0.582642	-0.324913	-0.25344	-0.44428	0.913827	-0.69407				1.39976	0.829215		0.66996				-1.21389	1.61391	-1.54677	-2.25816	-2.09014	-3.00838	-1.51917	-1.87513	-1.76742	0.724004	1.00665	0.372374	0.0938951	0.511818	0.64186	1.12763	1.1711	0.327678	0.775794	0.63521	45	0.52381	1	0.122439	0.912081	0.890712	0.812402	0.000542876	3.2653	1.9991	6.52766
MACROH2A1		0.399313	0.357799	0.396798	-0.686458	-0.347651	0.314581	0.33265	0.0917477	0.415502	-0.437073	1.09301	-0.274041	-0.830631	-0.325308	0.435743	0.502871	0.660012	0.765751	-0.247475	-0.169795	-0.0465821	-0.453467	0.430908	-0.364581	0.0669149	0.487042	0.883037	-0.0536167	0.199444	0.0529092	0.525333	0.49444	0.435865	0.724879	0.763086	0.471563	60	0.857143	1	0.89225	0.0495135	0.0351173	0.00173878	0.074269	1.12919	0.336433	0.379898
SH3BGRL		-1.01976	0.803849	0.449606	0.733264	-0.217812	0.741669	0.722108	0.380262	0.616199	0.318762	-1.37874	0.25598	-0.358169	-0.529347	0.448925	-0.224659	0.637077	0.742824	-0.369924	-0.115072	-0.0478234	-0.300468	-1.60369	-0.0124234	-0.0725745	-0.0108373	0.431129	0.340985	0.345065	0.594292	0.33982	0.559136	0.840259	0.142675	0.630014	0.797213	40	0.857143	1	0.244248	0.612169	-0.366304	-0.22424	0.00205731	2.6867	0.743461	1.99746
FLNB		0.336316	0.528556	0.457356	0.0685835	0.156926	0.110931	0.220367	0.0792435	0.325463	0.0971529	0.700908	0.234117	-0.136081	-0.171977	0.253236	0.117899	0.144767	0.250707	0.463298	0.568831	0.738804	0.302998	0.379925	0.252972	0.481035	-0.44185	0.973822	-0.252763	-0.234222	-0.158292	-0.0515291	0.178376	0.347881	0.497685	0.688084	0.80512	426	0.857143	1	0.398586	0.399478	-0.0881126	-0.0351991	0.276095	0.558942	-0.211055	-0.117967
NCOR1																							0.480972						-0.026331			-1.02861	-0.510647	-1.27545				11	0	0.277778							-1.19123
NDUFS6				-0.492283				1.22355								0.414759				1.20616	-0.640641	-0.410188	1.06108	0.370671	0.409585	1.49505	0.151709	-0.79268	0.051015	-3.7023	-0.238809	0.598132	0.307987	0.161148	0.0220741	0.415036	-0.111452	7	0.142857	1			0.0491262		0.266596	0.574146	-0.594212	-0.341165
PEX14						0.964515	0.233333	0.0106247											-1.0447	0.533987	0.608461	-0.280375	0.982175	0.491977	1.08255	0.230965	-2.02638	-0.668827	1.23425	-0.110482	1.08061	0.492247	-0.461147	-0.735111	0.731493	-0.355759	-2.18259	8	0.190476	1			-1.44753		0.77505	0.11067	-0.140113	-0.0155064
ULK1																															-0.358861							9	0	0.0555556
RPS3		-2.22547	0.287774	-1.70662	-2.03597	1.54401	-0.889332	-0.250455	-2.35395	-2.5138	-0.233767	-0.122765	0.489616	-1.19681	1.06479	-3.1722	-0.386389	1.28375	0.937623	-2.25191	-3.29012	-1.99443	-3.35848	-1.88074	-2.54034	-3.21076	0.55662	1.06921	0.630284	0.749657	0.670479	0.542783	0.897554	1.13266	0.231768	0.472664	0.73411	78	0.857143	1	0.156391	0.805788	0.978628	0.788567	0.000267794	3.5722	2.55143	9.11423
MRPL33																													-0.985238	0.49406		-1.38276	-1.48104					2	0	0.222222
BUB3				-0.0785972			-0.491035				-0.693191	0.943755	-0.517662	0.894566	0.977664	-0.615832	0.799594			-1.10322	-1.02203	-0.463863	-1.53691	0.000522042	-1.4567	-1.34143	0.653282	0.403763	0.787389	0.633042	0.208791	1.27032	1.2431	-0.581203	0.356183	0.67831	0.472917	13	0.428571	1	0.404544	0.393034	0.540373	0.212385	0.00222635	2.65241	1.21505	3.2228
PRPF40A		0.307776	0.50205	0.534187	0.418422	-1.01105	-1.27167	-0.00273049	-1.24264	0.0939582	-1.44886	0.153978	1.95392	0.996629	0.149131	0.108948	0.907118	0.843654	0.949321	-0.0143693	-0.402343	0.319939	0.228651	-0.489039	0.322996	0.268906	0.351275	0.484048	0.575576	-0.0413318	0.403872	0.0488799	0.101025	0.88773	0.0599369	0.0598835	0.742107	15	0.857143	1	0.102787	0.988062	0.698393	0.690056	0.246933	0.60742	0.196402	0.119298
TACC1						1.0622														-0.443115	-0.364633	-0.123528	0.883764	0.638545	0.230848	0.824744	-1.84298	-0.519182	0.0871482	1.55126	0.236389	1.47718	0.932897	-0.441162	-0.635291	-0.102959	-1.96891	8	0.047619	1					0.665732	0.176701	0.205787	0.0363627
MTX2							-2.21968	0.566144	1.27742					0.633036	0.069416		-2.95413			-0.672574	-0.59315	-0.360865	1.41555	0.416762	-1.05044	-0.927834	-2.12049	-0.745621	0.508237	0.20281	0.643015	0.695432	0.415511	0.253586	1.26728	0.0664313	0.422239	8	0.285714	1	0.70598	0.151208	-0.625188	-0.0945332	0.0102891	1.98762	1.01258	2.01262
VPS26A			0.513602	0.545189									0.149327				-0.0953009			-0.128145	-0.0509545	0.202257	-0.314521	0.942979	0.968169	1.69184	0.46743	-0.208356	-2.77415	0.706303	0.208791	-0.183271	-1.20764	0.169395	-0.956109	0.974049	0.722884	5	0.190476	1	0.055312	1.25718	-0.502383	-0.631586	0.172542	0.763106	-0.656716	-0.501144
PMPCB		-1.96561	0.174224	-0.725065	0.446653	0.40451	0.250487	-1.53126	-0.59255	1.22606	0.869602	1.14065	0.165122	-0.901535	1.10735	-1.38045	1.20635	0.255341	0.983759	1.22759	0.504815	0.437044	0.644447	1.48237	0.231868	1.14374	0.341561	0.595776	0.283822	0.348848	0.0303457	-0.148223	-1.44231	-0.936852	0.0674142	0.450764	-0.738746	11	0.857143	1	0.188838	0.723911	0.63986	0.463202	0.00208655	2.68057	-0.966017	-2.58948
PSIP1		-0.206503	-0.764814	0.079277	-0.0798493	-0.11459	2.05742	0.594613	0.342679	1.39259	-2.80522	-0.287082	-1.15261	0.131737	0.245788	-1.31818	-0.725847	-0.0562751	0.0497436	-0.707986	0.165988	1.09369	-0.180161	-0.708451	-1.08385	-0.513704	-1.19858	0.26003	0.569238	0.745365	0.318814	0.785181	0.781589	0.726902	0.334807	0.529103	0.563334	20	0.857143	1	0.0327181	1.48521	-1.02431	-1.52131	0.00221388	2.65485	0.914151	2.42693
ERLIN1		-0.257624	1.88612	0.981078	0.454792	0.859282	-1.23311	-0.609807	-1.20403	-0.488072	0.0329711	-0.316706	0.173067	0.0736473	-0.467274	1.0373	-0.0652527	-0.829604	-0.723282	0.945128	1.48261	0.487315	0.816786	0.889363	0.91584	1.07397	1.36508	-0.263097	-0.868442	-0.787101	-2.05409	-0.296456	-1.33272	-0.84264	-0.0862826	0.881573	-1.13676	8	0.857143	1	0.688847	0.161877	-0.163751	-0.0265076	0.000172772	3.76253	-1.58177	-5.95145
GPC4																					0.413743						0.631363											3	0	0.111111
CALM1		0.158223	1.15239	0.815584	-1.13399	-0.342143	0.066937	-0.81069	-3.51071	-1.55546	-0.752587	0.90914	-0.00388855	1.79233	-0.0139142	0.441775	-0.289225	0.21503	0.772565	-2.76511	-2.67711	-3.83295	-4.27546	-2.05678	-2.71216	-1.85348	0.677505	0.766578	0.591142	0.67781	0.697278	0.443933	0.364531	0.750814	0.712613	0.871668	1.092	157	0.857143	1	0.10465	0.98026	0.914564	0.896511	0.000252251	3.59817	2.77008	9.96722
TIA1					0.0602485				-0.128722							1.24206			-0.491963	-0.680294	-0.930546	-0.711283	-1.45094	0.0893091	-1.37004	-1.25321	-1.16509	-1.07995	1.14525	1.00608	1.07008	0.317713	1.22445	1.35574	0.225418	0.279529	0.306707	11	0.190476	1	0.685052	0.164277	0.409287	0.0672364	8.93286e-07	6.04901	1.72034	10.4063
HSBP1																																			-0.669343			4	0	0.0555556
ECI2									-0.461006								0.0778018	0.0245713	1.39591	0.732806	-2.04145	-1.86506	0.731554	-0.988854	0.49321	0.144149	-0.141483	-2.18075	0.999434	0.817061	1.11734	0.717208	0.12745	0.0292995	-0.446935	-0.0967129	-0.311947	27	0.190476	1			0.960433		0.0639694	1.19403	0.896453	1.07039
KHDRBS3																															-0.566757	-1.10619	-0.428913					4	0	0.166667
RPL17				0.207183			-0.159175			-0.286596	-0.371943	1.13097	-0.212089		2.25634			-0.598194		-2.54404	-0.868125	-2.29658	-2.88534	-1.3921	-2.81592	-2.72522	0.654334	1.13639	0.332969	0.324038	0.856873	0.214454	0.771964	0.766842	0.758052	0.747084	0.940641	35	0.380952	1	0.50513	0.296597	0.520546	0.154393	0.000740038	3.13075	2.16106	6.76572
SF3B1		-0.823946	-0.549021	0.81814	1.55278	-0.704403	2.04252	0.341943	-0.912481	1.2992	-1.12967	2.02365	-1.50311	-1.25501	0.4991	-1.07509	-2.1868	-2.21208	0.324357	-0.976885	-3.07047	-2.59137	-2.40553	-1.98755	-1.13958	-1.78469	0.506331	0.343868	0.464332	0.785894	0.921298	0.888429	0.948936	0.477133	0.608198	0.646397	0.609878	66	0.857143	1	0.0955562	1.01974	-1.06438	-1.08539	0.000104883	3.9793	2.16182	8.60252
CSDE1		-2.09563		-1.59177			0.736266		0.767861				1.72175			-0.885669	-2.98737	-3.00277	1.09108	-1.7056	-1.29223	-1.42936	-1.79083	1.90274	-0.519957	-1.60201	0.703627	-0.190693	-0.282202	0.319355	0.397418	0.37722	1.57302	0.845847	0.26382	0.747706	0.607008	23	0.428571	1	0.843697	0.0738134	-0.26678	-0.019692	0.0183864	1.7355	1.19706	2.0775
WBP4													0.149327																									8	0.047619	0
PRKRA		0.914853	-2.19252	-2.03221	1.45972	-0.431138	0.224807	0.00171243	0.875871	0.718891	-0.845224	-0.336061	1.15408	0.720824	-0.772813	-0.775798	-0.105238	0.556676	2.04866	0.398617	0.473647	0.264473	0.418794	-0.0898675	-0.480097	0.100954	0.540179	-1.26289	0.406048	0.232076	0.311927	0.687236	0.559136	0.285995	0.445098	0.522406	-0.316348	11	0.857143	1	0.674308	0.171142	0.233902	0.0400304	0.176615	0.752973	0.307751	0.231729
NPM3																									0.992567		0.188133							-1.82452				5	0	0.166667							-2.41487
LYPLA1		-0.663803	0.594027	0.959795	1.70794	0.0245316	0.714792	-0.398544	1.62037	0.195906	0.0941194	-0.901466	-0.211105	-1.07303	1.02591	-0.907542	0.46581	0.407791	-0.490734	1.17681	0.454245	-0.0981106	0.287086	0.342305	0.93647	0.848345	-0.848522	-0.821642	0.371455	0.43524	0.151175	0.176282	0.241813	-1.03529	-1.28372	0.715895	0.971183	9	0.857143	1	0.0726308	1.13888	-0.70503	-0.802944	0.632142	0.199185	-0.170328	-0.0339268
DEDD																										0.809286												2	0	0.0555556
PRDM1									0.264286																													1	0.047619	0
WASL		0.166322	-0.0636711	-0.537959	-3.57095	1.41834	-4.00892	-0.154612	-0.374996	-4.14469	0.234947	-1.04082	0.365187	1.2701	1.33796	1.48084	1.19522	0.123448	-0.222226										-1.94563				0.150112					10	0.857143	0.111111	0.0300766	1.52177	1.77953	2.70804
TIPRL								-0.399661	-0.128722	1.20887	-0.371943						0.464565	0.406562	-0.491963	1.01778	0.834523	1.12191	0.644447	-0.0596174	0.301933	0.448973	-0.0761307	0.34236	0.220944	-1.68896	-0.561818	0.751096	0.629705	0.0487825	0.224546	0.574582	-0.272248	11	0.333333	1	0.678503	0.168448	-0.225023	-0.0379047	0.095759	1.01882	-0.516616	-0.526339
RPS6KA4																																	-0.428913		-1.21263			3	0	0.111111
SURF6																							0.799192									0.0933		-0.472363	-1.36976		-0.867603	6	0	0.277778							-1.4533
PPM1B					-0.0536475	-1.47648		0.386553	-0.249628	0.467181				1.65953	-0.382059	0.488266	0.323837	-0.737186	0.373462										-1.11711	-0.215467		-1.53431	-0.596381	-0.209614	-0.382578			5	0.52381	0.333333	0.358896	0.445032	0.472847	0.210432
UTP20																							0.558863															1	0	0.0555556
NUP155		0.741622	-0.0893395	0.256708	-1.02187	-0.596617	-1.30642	-0.0390537	-0.79643	0.0591336	-0.316271	-1.54928	0.547902	0.958187	-0.192859	0.562848	0.144828	0.09077	1.29118	0.185997	0.647525	0.744206	0.51882	-0.863571	0.397633	0.864363	0.847364	-2.05284	0.511549	-0.041822	0.179773	0.885831	-0.0262099	-0.182639	0.152401	-0.586108	-0.320298	24	0.857143	1	0.192721	0.71507	0.481064	0.343994	0.826662	0.082672	-0.0796695	-0.00658643
RP2																														-0.0854578			-0.428913		-1.91305			2	0	0.166667
WDHD1		-0.857403	-0.0201236	0.0368517	-0.126318	0.651361	0.847788	0.306019	0.154233	1.01064	0.28157	-1.01365	-3.71254	-0.0764653	-2.04762	-0.479283	1.25136	1.44473	0.666655	-1.22447	1.4171	-0.931709	0.899041	-0.116671	0.4885	1.0108	0.817215	-1.29025	-0.156722	-0.0854578	0.704683	0.630652	-0.428913	0.232238	-1.04465	-0.425531	0.00641971	11	0.857143	1	0.294609	0.530755	-0.632032	-0.335454	0.648932	0.187801	-0.181871	-0.0341555
CRTAP																				-0.144018	-0.396471	1.49354	0.853845	0.607645	1.19545	0.794041	0.0478305	-0.55073	0.8589	-0.480519	-3.1215	1.41195	-0.191309	0.636411	-4.07813	-0.156254	0.234019	8	0	1					0.158597	0.799704	-0.976396	-0.780828
SLC25A12					1.4305	-0.824965	1.29355								-1.22228	0.312754	-1.61609			-1.23809	-0.0322316	-0.603363	-0.606764	-0.129835	-0.519106	0.0612402	0.0897657	-1.30369	0.920467	1.13772	0.869396	0.13166	-0.85962	0.703624	1.05803	0.679438	0.282877	13	0.285714	1	0.190836	0.719339	-1.4749	-1.06095	0.00173009	2.76193	1.02285	2.82505
ATP6AP2								0.0106247									-0.0953009			0.74893			-0.550052		-0.46194		0.163054		1.02806	0.265767		-0.696784	-1.77511		-0.501367	0.00257193		6	0.0952381	0.555556			-0.105926		0.651449	0.18612	-0.254474	-0.0473626
RNASEH2A																																	-0.902011					1	0	0.0555556
CDC123																			-0.0403413																			1	0.047619	0
PPP1R15A		0.529975														0.00340639																						7	0.0952381	0			-0.526568
BCAR3																				-0.106634	-0.0295317	0.224507	0.888832	0.96377	1.30078	-0.384297	-1.43603	-0.187128	-0.731752	0.164439	0.813326	2.16374	-1.15914	0.211093	0.777003	-2.20163	-1.49478	8	0	1					0.580964	0.235851	-0.299108	-0.0705448
RPP40																									0.655852													2	0	0.0555556
EIF3G		0.422472	0.608571	0.635641	0.800698	0.486239	-0.385998	-0.226472	0.0371731	0.212027	0.109691	-0.109822	0.744223	-0.205796	-0.0780492	-0.109066	0.362143	-0.0254916	0.411281	0.426674	-0.0370753	0.433693	-0.414953	-1.15373	-0.0134414	-0.190061	0.173709	0.700819	0.278069	0.679697	0.420752	0.273282	0.238568	0.603131	0.504457	0.346956	0.380678	26	0.857143	1	0.350427	0.455403	-0.165693	-0.0754571	0.0417863	1.37897	0.422217	0.582223
EIF3J		-1.44487	0.223505	1.02058	0.127839	-1.29755	-1.57974	0.587678	1.43716	0.660008	-0.302575	-0.0198178	1.67025	-0.309811	-0.177843	-1.72472	-2.20833	0.489046	1.30746	-0.136109	-0.0588859	0.19402	-1.37834	-0.155704	-1.29686	-1.17871	0.271946	0.570967	0.872944	0.929629	0.995196	0.548252	0.40555	0.416706	0.557512	-0.143068	0.245164	12	0.857143	1	0.844439	0.0734318	-0.112328	-0.00824846	0.00507515	2.29455	0.888395	2.03847
STXBP2		-0.328992	1.25987	-0.0290717	-3.59772	-1.61932	0.0468665	-2.24625	-0.403422	-2.057	-0.17249	-1.05684	1.54059	0.958187	-0.545081	0.331821	0.531591	-0.361029	0.578572	0.602276	0.211772	0.132691	0.609393	-0.664016	0.706786	-0.469551	0.497492	0.051982	0.650867	0.458563	-0.0782195	0.203467	0.744953	-0.155084	0.589201	-0.241916	-0.495876	18	0.857143	1	0.0499903	1.30111	1.19782	1.5585	0.998863	0.000494005	-0.000318834	-1.57506e-07
PSMD10		2.35932	-0.85099	-0.221159	0.998592	1.76046	0.835645	-0.919599	0.867367	0.71038	-0.853445	0.500974	-1.24037	0.711429	-1.43916	0.735436	-1.13244	-1.88363	-1.06429	-0.556844	0.31651	-1.06623	0.323675	-0.562365	-0.941263	0.397557	0.259524	-0.170942	0.289443	0.193149	-0.0859592	0.256054	0.676461	0.586764	0.486594	0.913435	0.9061	16	0.857143	1	0.0236793	1.62563	-1.24506	-2.024	0.00681921	2.16627	0.691379	1.49771
AP1G2																							1.08927		1.04554		-0.612671		-1.52716	0.27034	-0.754823	-1.32999	-1.42272			-0.51478		8	0	0.5					0.0403016	1.39468	-1.38723	-1.93474
ZMPSTE24		0.379257	-0.220798	0.969439	-0.70589	0.209148	0.520804	0.721401	0.552124	0.600487	-0.178738	-1.6313	-0.0283114	-1.28763	-0.347174	-0.367332	1.08394	0.420682	0.290424	0.660687	0.911311	-1.45702	0.550584	-0.607558	0.519637	0.91724	0.202973	-1.79145	0.20642	0.111301	0.497793	0.474198	0.0322363	0.330806	-0.199486	0.24045	0.0529284	16	0.857143	1	0.103992	0.983002	-0.56349	-0.553912	0.567286	0.246198	0.204471	0.0503404
TRAPPC6A																				1.13614																		1	0	0.0555556
IDH1		0.123053	0.0304374	0.00610638	-0.250259	0.270473	0.511201	0.235846	0.883573	0.7266	0.0902446	0.945258	-0.0371533	0.0634875	0.391373	0.404979	0.155808	0.243255	0.349157	0.598374	0.672584	0.367517	0.113806	0.991394	0.0206652	0.0150374	0.528011	0.926214	0.247206	0.111138	0.294677	0.0887537	-0.244872	0.321577	0.313127	0.136567	0.21509	43	0.857143	1	0.961033	0.0172618	0.00770862	0.000133064	0.0394548	1.4039	-0.305593	-0.429022
GATB				0.545189																														-0.472363			0.256386	6	0.047619	0.111111
SCO1		-0.529579	0.513602					0.0106247						0.730256																								4	0.190476	0			0.73204
RBBP9																				0.735311	-0.779851	-0.554771	1.36695	0.235563	1.03022	1.19042	-0.0173502	-0.930624	-0.197186	-0.574858	-3.78156	1.15043	0.392799	0.296903	0.545548	0.182002	-2.5564	10	0	1					0.233553	0.631614	-0.757576	-0.478496
TNFSF13																				1.13614																		2	0	0.0555556
DGAT1																				-0.29176	1.37491	-0.309409	0.955905	0.464846	1.05607	0.970108	-0.130853	-0.696528	0.59657	-0.739135	0.368558	0.00685566	1.27418	0.75674	-2.00268	-1.18044	-1.75564	8	0	1					0.164293	0.784382	-0.674255	-0.528873
CCNK		-0.458527												0.125864	-0.686301	1.71618	-0.0102421	-1.06714	0.0436349				0.514897		-0.581159		0.410613			0.0445512	-1.23947	-0.954644	0.31758	-0.563428				6	0.333333	0.444444			0.47886		0.250454	0.601272	-0.593866	-0.357075
ARL6IP5		0.56707	-0.306287	0.0118549	0.29942	-0.763358	0.299579	-0.371706	0.125168	0.360879	0.420279	-1.52247	0.825144	-0.640005	-0.494639	0.189435	0.922009	0.527465	-0.200207	-1.11232	0.0930238	0.351793	-0.0523654	-0.00827096	0.792236	-1.03221	0.806212	-1.17958	0.0424159	0.11086	-0.110976	0.635689	0.996805	-0.192117	0.336936	0.663144	0.710065	16	0.857143	1	0.943189	0.0254015	-0.0217339	-0.000552074	0.10769	0.967825	0.503811	0.487601
BCAS2		-0.627078			0.92018			0.553321					0.627381				-1.22933			-0.305542	-0.227624	0.0187691	-0.480543	0.771516	-0.704193	-0.575332	-0.311455	-0.383419	0.331423	0.395776	0.912579	0.130279	0.770002	0.965061	0.356183	0.12639	1.30126	5	0.238095	1	0.570266	0.243923	-0.583115	-0.142235	0.000732512	3.13519	0.831864	2.60805
DCTN3														-2.13707																		-1.22076	-0.555516					4	0.047619	0.111111
DNAJC8		0.557735	-0.61501	-0.529737	0.6606	-0.772276	0.477311	0.265653	1.38259	1.22606	-1.20032	0.298823	-1.00005	0.315024	-1.16215	1.25954	-1.55006	-2.29609	0.240381	-0.97024	-0.0951903	-1.01118	-1.41246	-0.190938	0.173762	-1.21372	0.85694	-1.36608	0.63042	0.2863	0.36504	0.866137	0.796451	0.581078	0.71244	0.776182	-0.10185	13	0.857143	1	0.0806988	1.09313	-0.860869	-0.941045	0.00113432	2.94527	1.12681	3.31876
SMNDC1								0.0106247															-0.470237			-0.246794			0.350977	1.23184		-3.10246						6	0.047619	0.277778					0.936451	0.0285149	-0.148034	-0.00422117
ATP5PD		-0.199434	0.200352	0.395231	-0.0730007	-0.107838	-0.113123	0.150625	-0.0826121	0.240987	0.51762	0.502341	0.520762	0.193289	-0.205022	0.107095	0.65389	-0.163196	0.273631	0.974379	0.791305	0.860004	0.717308	-1.32356	0.815565	1.12636	0.339694	0.165774	-0.128965	0.125163	0.0276982	-0.28954	0.25846	-0.506725	-0.311162	-0.39947	0.028447	27	0.857143	1	0.0934953	1.02921	0.221025	0.227481	0.0293546	1.53232	-0.629213	-0.964159
FLOT1		1.29532	1.85356	0.874388	-0.0322918	-0.067701	1.23494	-0.502215	-1.72109	-1.88038	1.44262	-0.115591	1.0716	-0.497617	-1.94181	-1.89763	0.350224	-2.42877	-0.60485	0.501305	-0.5482	-0.314179	-1.09164	0.460388	-1.00786	-0.566525	0.26397	-0.70108	1.17622	1.22861	0.720405	0.787528	1.26378	-0.156707	0.662349	-1.18813	-0.638151	8	0.857143	1	0.334401	0.475733	-0.630706	-0.300048	0.0489289	1.31043	0.762191	0.998802
TRIO																																-0.858788						11	0	0.0555556
ATP5MG		0.656269	0.596444	0.842449	-0.890619	0.206426	-0.686882	0.37145	-0.264095	0.198585	0.76036	0.562263	0.676029	-0.171529	-0.0451721	-1.93541	-0.323549	-1.20562	0.0650815	0.81886	0.892166	0.781269	0.405739	0.915848	1.02859	0.782327	0.179723	0.0906537	-0.169068	0.0776495	0.318602	0.283427	-0.21881	0.114983	-0.728729	-0.176587	-0.190691	15	0.857143	1	0.425895	0.370697	-0.294174	-0.10905	0.00024633	3.60848	-0.7316	-2.63996
CPD		0.807212	1.26595	-0.30906	0.902311	0.67956	-0.139328	-1.0263	1.24617	-0.266706	0.659061	-1.7327	-0.193814	0.391287	-1.30675	-1.2882	-0.234097	-0.0223922	-0.799893				0.774988		0.215664				-1.35779	0.126785		-0.611387	-0.902011					15	0.857143	0.333333	0.0409358	1.3879	-0.854145	-1.18546	0.0764666	1.11653	-1.18143	-1.3191
GLRX3		-0.455083	0.448496	0.48318	0.362553	0.0129733	0.81876	-0.0646445	0.480024	-0.125289	-0.0616921	0.282737	0.219787	0.69275	0.0862652	0.474351	-0.565985	0.101615	0.207572	0.264195	1.01343	0.825089	0.771924	-0.467997	0.951072	0.737955	0.541537	0.712588	-0.661149	-0.390746	-0.486208	-0.786532	-0.0173559	-0.0310554	-0.00726766	0.524279	0.44738	19	0.857143	1	0.746648	0.126884	-0.0581745	-0.00738144	0.00312781	2.50476	-0.750939	-1.88092
KRT38			1.30284		0.669645												-2.5562			1.13614																		4	0.142857	0.0555556			-3.54244
RSL1D1		0.298937	-0.366183	0.240587	-0.0798493	0.219863	0.360007	-0.17899	-0.482891	-0.247721	0.730161	-1.02323	0.265966	0.0209469	0.444602	-0.238311	0.645428	0.309572	-0.44733	0.88006	0.887606	0.945934	0.755891	-1.61752	0.680383	0.834261	0.269119	-0.13436	0.254585	0.128028	0.210009	-0.517842	-0.0688306	0.24392	-0.510708	-0.26097	0.220946	33	0.857143	1	0.633291	0.198397	0.104893	0.0208105	0.174302	0.758698	-0.422471	-0.320528
WFS1		0.518189	0.397415	-0.850498	0.309265	-0.542713	-0.768069	-1.03613	-1.35852	0.598653	0.483144	-1.24557	0.336575	-0.531239	0.683633	0.621885	0.772246	0.0876802	1.07715										-0.313982	-0.240491			0.423507	-1.78359	-2.10042			12	0.857143	0.277778	0.130242	0.885249	0.557545	0.493567
CLPX				-0.800627	1.18723	0.32291	-1.32949	-1.62298	-1.30053		-0.0603206			-1.68373		-1.46982	0.839739	2.04295	0.882799	-0.287129	-0.209286	0.0378146	-0.46331	0.789313	-0.686822	-0.557647	-1.65432	-0.365248	1.50762	2.06158	0.503846	0.16785	0.81152	0.502968	0.938426	-2.50253	-1.74911	9	0.571429	1	0.382678	0.417166	0.682515	0.284722	0.259692	0.585541	0.626534	0.366861
STC2																				0.202921	1.53786	0.544691					0.867832											4	0	0.222222
IVD		0.195672	0.0978817	-0.188762	-0.373438	-1.42676	-1.09935	-0.880275	-0.19609	-1.22881	0.627481	0.871586	0.0315316	-0.0963948	0.601146	-0.00833831	1.30877	1.24035	1.34586	0.309531	-0.0797718	0.172328	0.697805	-0.175974	0.628554	0.0153937	-0.932704	-1.02409	0.247865	0.717639	-0.408475	0.281659	0.358262	0.376053	0.95704	0.37389	0.682111	13	0.857143	1	0.000452383	3.34449	1.22466	4.09586	0.0838189	1.07666	0.441664	0.475521
CIAO1																		-0.146395					0.558863															4	0.047619	0.0555556
SRP72		0.686634	0.188697	0.303161	0.0915264	0.197442	0.1714	0.21899	0.69714	0.483959	0.140565	-0.489804	-0.0399025	-0.0233874	0.374258	0.195971	-0.0106166	-0.217684	0.519783	0.905696	0.794879	1.1314	0.793098	-2.04374	0.780517	0.70441	-0.0650404	-0.569534	0.0124532	0.344448	0.117829	0.0220323	-0.154425	-0.0987613	0.0868143	-0.0717107	0.0475427	49	0.857143	1	0.0371197	1.4304	-0.287752	-0.411599	0.501378	0.299835	-0.236161	-0.0708094
JTB		1.04295	-0.164374	-0.100537	-0.276803	1.07895	-1.13584	-0.773184	1.88163	-0.644708	-1.31738	0.579993	-0.541121	1.83202	1.87708	-0.641781	-0.9692	0.708131	0.81385		0.999192	2.118	1.10903		0.457917	0.607775						-1.2869	-1.37511	-0.879083		-0.479577	-0.0392614	3	0.857143	0.555556	0.762134	0.117969	0.159279	0.0187899	0.00123633	2.90787	-1.87037	-5.43879
DDAH1		-0.29206	-0.314957	-0.243957	0.483913	0.615449	0.957701	0.767802	0.321015	0.163542	-0.135767	0.648212	-0.196294	0.682142	0.421638	0.708471	0.389867	0.332785	-0.211241	-0.363428	0.179424	0.783961	0.504688	-0.375419	-0.318614	0.381805	0.493446	-1.55443	-0.947043	0.164439	-1.12204	0.650704	0.573783	0.617814	0.715361	0.807775	1.04884	15	0.857143	1	0.92229	0.0351327	0.0201516	0.000707982	0.39437	0.404097	0.30869	0.124741
URI1							0.233333																															3	0.047619	0
B3GAT3		-0.705	-2.34773	0.390019	0.844684	0.220987	-2.31198	-0.177727	-0.790146	-0.0738179	0.898139	-0.432903	2.16119	1.06235	-0.955009	-0.0615681	0.416491	0.359081	1.01768				0.755226							-0.664976		-1.10619						9	0.857143	0.166667	0.0471268	1.32673	1.04624	1.38808			-1.64081
MTA2		-1.39777	-0.521986	0.843889	1.58099	-1.25255	0.580196	0.373198	-1.50266	-1.04109	-1.10073	0.356865	-0.905311	-1.90706	-1.05295	0.475252	-1.43016	3.35725	0.358761	-0.384939	-0.306696	-1.23085	-1.92105	-0.396211	-1.5316	-0.651586	0.46743	-1.57566	1.01896	0.318781	0.396856	1.19693	0.525279	0.754674	0.669852	0.604982	0.552034	18	0.857143	1	0.934315	0.0295066	0.0544138	0.00160557	4.88002e-05	4.31158	1.50772	6.50067
DPM2														-0.486303	0.579281																							3	0.0952381	0
STK10																				1.38497	0.405811	-0.490846	0.551409	0.295299	1.52871	0.801637	-2.27248	-0.869635	1.52366	1.37914	0.0677888	0.0770498	0.532153	-3.58033	-0.686193	-3.35461	-2.46931	11	0	1					0.269775	0.568998	-0.871725	-0.49601
GFPT2																																						8	0	0
KBTBD11																		-0.146395																				7	0.047619	0
LTN1							0.233333													1.37182					0.437996	0.75787												9	0.047619	0.166667
TOMM70		-1.17777	0.771629	-0.779864	0.386631	0.653951	1.49176	0.874473	-0.175263	0.680854	0.808002	-1.1993	-0.697225	0.678837	-0.303232	0.0746188	1.13219	-0.199898	-0.0938227	0.572512	0.526076	0.502414	0.468063	-1.26098	0.489424	0.557943	0.482745	0.591322	-0.0140052	0.324229	-0.0587746	0.142736	-0.0116205	0.388044	0.369099	0.0582501	-0.112372	25	0.857143	1	0.468513	0.329279	-0.280692	-0.0924261	0.341698	0.466358	-0.204881	-0.0955479
MYO1D		-1.32318	-2.92185	-2.72685	1.38211	1.32681	0.037486	0.718342	0.549193	0.391922	-1.62608	-0.791125	1.07832	-0.856659	0.464693	1.70064	1.97542	-2.08947	1.45129	-0.574451	-2.08424	-1.9095	-0.732209	-1.03038	-0.403303	-0.515635	-3.93129	-2.22315	0.923139	1.05237	1.04367	1.41962	1.54057	0.755572	0.0740337	-0.0261688	0.223799	35	0.857143	1	0.572183	0.242465	0.430338	0.104342	7.79591e-05	4.10813	2.26786	9.31668
TOX4								-1.13891						0.479334																								2	0.0952381	0			1.61824
MICAL2		-0.100361		0.7065										0.252348																		-0.298966	-0.283369		-2.55183			11	0.142857	0.166667			-0.0507217
SEC24D					0.800698		0.625841			-0.995342										-0.618195	1.04982	-0.304619	1.32262	0.469322	1.25838	-0.875608	-2.05473	-0.691958	1.19263	0.297998	-0.631458	0.0163049	1.59025	-3.87307	0.681905	0.157086	-2.21561	9	0.142857	1					0.712471	0.147233	-0.259889	-0.0382643
UFL1		0.846932	-1.13566	-2.31064	0.570571	1.20032	1.64727	-1.89608	-3.05627	-3.83741	1.37673	-0.867855	1.45126	2.08719	-4.01443	-0.21605	1.8169	-1.24127	-0.422182	-0.0453172	0.361241	0.287929	0.509525	-0.518952	0.0958663	0.758655	0.313846	0.200092	0.661603	0.271771	-0.712735	0.803605	0.238942	-0.311805	0.581618	0.713773	-0.580042	17	0.857143	1	0.358525	0.445481	0.882363	0.393075	0.886925	0.0521131	-0.032906	-0.00171483
UBXN7					-2.62373						0.607538						0.626492	0.114692					0.558863			0.244695						-0.430672	-0.428913					6	0.190476	0.222222			3.0733		0.0338811	1.47004	-0.831572	-1.22245
TOX																	-0.0953009																					2	0.047619	0
SUN1		-0.997255					-1.11996		-1.09073	-0.374669	0.14251		0.277261				0.626492	-0.699352	1.12389	1.07645	1.04898	0.806634	0.812834	-0.976697	1.03973	0.751955	0.395234	-2.16834	-1.00782	-0.395985	-0.157045	-0.162718	0.288907	-0.782181	0.448069	0.198795	0.422239	20	0.428571	1	0.0155175	1.80918	1.18981	2.15258	0.306983	0.512886	-0.437168	-0.224217
PLPBP				2.21516				-1.08193		-2.43618					-2.53044	-0.942626	0.985531	-1.3495		1.0006	1.3289		-1.06105		0.770235						-0.150964	-2.76297	0.244481	0.169395	-0.956109	0.422129		8	0.333333	0.555556	0.730911	0.136136	-0.52494	-0.0714632	0.211856	0.673959	-1.01534	-0.684299
ERLIN2		0.702333	0.308518	-1.68686	-0.606816	-0.634148	0.00650946	0.923059	0.657295	-0.120552	0.387969	0.732004	1.88477	-1.17143	-0.0780492	-2.51803	-0.35965	0.858361	0.411281	-0.227612	-0.150013	0.0993753	-1.77381	0.0758456	-0.190488	-0.500486	-0.307029	1.40161	-0.118045	0.402181	0.0382431	0.565862	0.672325	0.881089	0.807822	0.68441	0.366196	12	0.857143	1	0.897285	0.0470695	0.0664311	0.00312688	0.0414002	1.383	0.652522	0.902436
PRPF6		0.210841	0.412023	-1.36992	1.14785	0.284078	0.993884	-0.106811	-1.34234	-1.50129	0.744242	0.0978061	-1.32815	-1.72993	-2.19766	0.896607	1.51287	0.729043	-1.88658	-1.54677	-1.46376	-1.60751	-0.21863	-0.74818	-0.370118	-0.553182	0.0270143	-1.93502	0.240498	0.436146	1.14019	1.49139	0.948608	0.774731	0.404976	0.164838	0.364319	28	0.857143	1	0.724013	0.140254	-0.210007	-0.0294542	3.37446e-05	4.4718	1.59798	7.14585
DKK1																				1.23877	0.924728	0.12492	-0.257643	-0.220276	0.145128	0.737475	0.687576	-1.06932	-2.90691	-4.77253	-4.5902	0.97822	1.30704	1.10752	0.860071	0.725581	0.80852	15	0	1					0.290599	0.536706	-0.977116	-0.524424
PLXNB2		0.939853	-2.95853	-2.76178	-3.19172	-3.18271	0.477311	-0.883879	0.0275714	-3.12109	-0.22084	-0.81401	1.30566	0.315024	0.838228	1.10825	-1.09262	0.586236	-1.02497	1.36708	0.00236139		0.412603		0.508421	0.0946007	0.532178				-0.626823	0.202535	-0.781298	-0.368586	-0.180771			14	0.857143	0.611111	0.0180298	1.74401	1.73955	3.03379	0.0123365	1.90881	-0.837195	-1.59804
GLS		-0.148791	-0.0562747	0.468333	-0.164032	-0.197589	0.0210311	0.468942	0.507207	0.54617	0.43245	-0.0322107	0.464936	-0.0536061	-0.201159	0.262085	0.187448	0.463759	0.117952	0.277328	0.352855	0.438164	0.139259	-1.14956	0.232889	0.262231	1.1865	0.894802	-0.364976	-0.559755	-0.200207	-0.146016	0.248314	-0.292997	0.800367	0.354161	0.665436	33	0.857143	1	0.874538	0.0582211	0.0218509	0.00127218	0.388403	0.410717	-0.236683	-0.0972097
AP2A2		0.303647	1.28745	0.192528	0.0441962	0.00771159	1.08921	-0.00716466	-0.145763	-0.303651	0.591064	-0.833288	0.133656	-0.939339	-0.271962	0.735436	-0.572579	-0.165985	-0.059923	-1.82703	-0.618759	-1.55496	-0.411414	-0.699077	-0.63451	-0.186429	0.652791	0.2696	1.01824	0.256083	0.831333	0.684525	1.18387	0.147261	0.187348	0.403093	-0.0804921	22	0.857143	1	0.128031	0.892684	-0.427898	-0.381978	0.00250849	2.60059	1.07123	2.78582
ILF3		0.254714	-0.896436	0.381284	-0.293796	-0.659981	-0.226456	0.177393	0.424032	0.748081	-0.057117	0.329571	-0.716378	0.846452	0.549798	0.171988	-0.173713	0.590204	0.264085	-0.791076	-0.790238	-0.966068	-0.395602	-1.93897	-0.524109	-0.351798	-1.66889	0.549285	0.5385	0.59992	0.627895	0.825169	0.974652	0.868086	0.760048	0.462312	0.726818	165	0.857143	1	0.391335	0.407451	0.210673	0.0858388	2.41138e-05	4.61773	1.47343	6.8039
CLSTN1																				1.45564	1.39135	0.532727				0.667998	0.853844			-1.52703		-1.15896	-1.23372	-0.757532	-0.280161		0.299062	12	0	0.611111					0.000739826	3.13087	-1.7567	-5.50001
HEXIM1														-1.97276			-0.482064	1.18926		-0.347394	-0.269305	-0.02452	-0.519712	0.731064	0.761336	-0.615527	0.913241	-0.42472	1.08563	0.322515	1.76823	0.568855	0.0966081	0.386147	-0.432779	-2.603	-1.83403	8	0.142857	1					0.853745	0.0686719	-0.0940329	-0.00645742
TJP3			0.819562			1.06827		1.42201		0.44589	-0.129443			-1.76272	-3.15559	-0.653476	0.75652	-1.02273	-0.203723																			8	0.52381	0	0.0234682	1.62952	-1.82053	-2.96659
UBR5												1.3524																										2	0.047619	0
PRSS23		1.63768			-0.523923	0.835305					-0.971468									1.13614					-0.0966538							0.0933			-0.669343			3	0.190476	0.222222			-1.62116		0.381052	0.419015	-0.807767	-0.338467
SCAF4		1.0196	-0.186062	-0.872886	0.284742	0.244876	0.951729	-0.798257	-3.4988	-0.0480742	1.02468	-0.7678	-3.31126	-0.125791	-1.58507	-0.035404	1.75926	1.06251	-0.930719			0.184358	0.346304		0.441591	0.0265637	-0.518236		-0.56		0.179118	0.30539	-0.941032	0.398598	0.281228			10	0.857143	0.611111	0.999181	0.000355788	-0.000717546	-2.55294e-07	0.616591	0.210003	-0.152232	-0.0319693
NDUFB6																																	-0.902011					1	0	0.0555556
AKR7A3		-0.00286205						-1.89608	-0.0679979								-0.482064	1.18926	0.58218																			4	0.285714	0	0.241259	0.617516	1.08544	0.670276
UBE4B									-0.128722					0.296047	0.913296				-1.49633													-1.08259	-0.676229					6	0.190476	0.111111			0.0330614
ZFPL1							0.233333													-0.268416	-0.520358	0.0571698	-0.755635	0.487409	0.0833362	-0.539675	0.862116	-0.673491	-3.61105	-0.698273	0.408584	0.84457	0.980317	0.801991	1.42191	0.616385	0.887074	8	0.047619	1					0.559931	0.251865	0.324339	0.0816898
ELP1								0.151317		-1.25381	-0.241651	0.935894	-0.0881551	0.561139		0.597062	-0.395881	0.390523										0.459172				0.0933			-0.925864			7	0.428571	0.166667	0.135713	0.867377	0.802524	0.696091			-0.875454
NDUFA3																															0.000894526	-1.38276	-0.428913	-0.970148				3	0	0.222222
NDUFB4		0.0403529	0.253684	-0.454057						-0.181331	0.329261					-0.170837				-1.07549	0.594399	1.21495	0.728631	0.027326	0.826979	1.30147	0.997397	-1.14323	-0.579729	0.175328	0.25634	-0.488654	-0.092988	-0.120726	-0.285565	-0.177164	-0.145498	10	0.285714	1	0.580758	0.236005	0.16455	0.0388345	0.10785	0.96718	-0.547898	-0.529916
NDUFB8																															-0.358861							2	0	0.0555556
SCEL											0.473041			0.0451253		0.611255	-0.817093	-0.146395														-0.858788						5	0.238095	0.0555556
NDUFA7		-1.0649	-0.212837	-0.680029	-0.911531	1.0291	0.922116	0.730605	0.953948	-1.3191	1.51975	0.549755	0.783549	-0.843681	-1.34738	-0.696375	-1.03167	0.646434	-0.964792	1.19349	1.26526	-0.423292	0.852862	0.358425	0.952204	0.546402	-0.264016	0.76918	-0.427446	-1.74865	-0.260532	0.572281	-0.193678	-0.361197	-0.548017	0.7437	0.337193	7	0.857143	1	0.846896	0.07217	-0.09242	-0.00666995	0.0236359	1.62643	-0.792985	-1.28973
TMED4								0.0106247							0.162691					-0.469817	-0.391226	-0.151146	-0.634285	0.612736	-0.859165	-0.733104	-0.510134	1.35554	0.0397361	0.557727	0.990665	0.319059	-0.179434	0.64662	0.551922	0.832549	0.707938	6	0.0952381	1			0.152066		0.0212822	1.67198	0.694154	1.16061
RPS13		-0.409784		-0.100537			0.975716	-0.773184		-0.644708	-0.717853	0.929382		-0.784386	0.950623		-0.9692			-2.17492	-2.41904	-2.25722	-2.84973	-1.03532	-2.78002	-2.68867	0.485808	1.11569	0.608517	0.91342	0.539014	0.448701	0.542855	0.840608	0.523969	0.525778	1.05116	35	0.47619	1	0.896009	0.0476874	0.0722125	0.00344363	0.000307898	3.51159	2.2886	8.03665
EPN2																			0.512399																			5	0.047619	0
ZRANB2			1.86281				-0.247058		-3.20498								0.362143	-0.699352					-0.773148			-1.32375	0.439083					-1.18318	-0.860492	-0.436669	0.470059	0.768042	0.498863	11	0.238095	0.5	0.864079	0.0634467	0.361141	0.0229132	0.493252	0.306931	0.428708	0.131584
SNX4							0.233333	0.0106247							0.162691				-0.0403413																			1	0.190476	0	0.725617	0.139293	-0.060804	-0.00846955
LUC7L3		1.30527											-0.29301							-0.694494	-0.614981	-0.383538	-1.15439	0.395575	-1.07112	-0.948887	0.961755	-0.440544	0.784302	0.531715	0.60543	0.650704	0.366084	0.961691	1.2209	0.0298872	-0.732638	8	0.0952381	1			-1.59828		0.00707936	2.15001	0.929856	1.9992
GOSR1								-2.46163			0.607538			0.730256		0.121961							0.318534		0.853786													4	0.190476	0.111111			2.94821
IL18RAP		-0.00286205								-0.225817	0.531749																											3	0.142857	0			0.646088
ATE1						-0.788229											1.18636	-1.60295	0.220643																			3	0.190476	0			0.722912
CCNDBP1											0.0080129			0.0451253	0.162691	0.121961	-0.0953009		-0.0403413											-0.452734								1	0.285714	0.0555556
LYPD3					-0.121719						-0.558693			2.01391		-0.474316	-2.51668	-0.820256	1.00303				0.558863		0.655852								-0.902011					6	0.333333	0.166667			-0.103783				-1.50937
VAPB		-0.627078	0.423051	-0.292747	-0.487334	-0.0695978	0.133183	0.25283	1.47058	0.881185	-0.46889	-0.0383601	0.05711	0.619466	-0.360193	0.0199554	-0.669463	0.451212	0.557032	0.124661	-0.0549271	0.463743	-0.0253773	-0.922855	0.211901	0.357314	0.173609	0.24818	0.507452	0.465984	0.321576	-0.19141	0.281414	0.161663	0.441039	0.843582	0.500732	20	0.857143	1	0.543513	0.26479	-0.168467	-0.0446085	0.0817525	1.0875	0.306198	0.33299
RASAL1		0.13462							-0.319606	0.248288	0.888022		-0.829965		-0.456236	1.04789	-0.774925									0.0711669							-0.836315		0.211505		0.297441	14	0.380952	0.222222	0.937307	0.0281182	-0.0461433	-0.00129747			-0.18029
SNAPIN										-0.768027					-0.763764			-1.15115	1.67663										-1.35779			0.340701	-1.95413					5	0.190476	0.166667			0.688598
MPZL1					-0.0672758		-0.294374		-0.264095					0.42699		1.99343	-0.710312	-2.47146	0.356838				0.558863															6	0.380952	0.0555556	0.901004	0.0452732	0.12768	0.00578049
NDUFC2		-0.347217	-0.106266	1.23983				0.853812	1.07197	-0.5803				-0.71329					-0.829171	-0.135227	0.271701	0.194932	-0.630986	0.936134	1.27381	0.672305	-1.07021	-0.215344	0.633836	0.114388	0.196648	-0.197721	0.575007	1.29521	0.016092	-0.367565	0.0554136	5	0.380952	1	0.104809	0.979601	-1.12654	-1.10356	0.710372	0.148514	0.113799	0.0169008
NDUFA10		0.402915	0.0304374	0.8367	-0.443797	-4.27157	-0.693558	0.81605	0.603233	1.39926	0.753898	-1.47454	1.18997	0.139099	-0.0522571	-0.422325	1.22184	-0.048615	-0.273365	0.339799	0.744778	0.869757	1.05503	-0.917712	0.657109	0.714397	0.379216	0.0463754	-0.211919	0.475299	-0.198636	-0.180552	0.153117	-0.663883	0.0338944	0.16817	0.117169	19	0.857143	1	0.682563	0.165857	0.261558	0.0433813	0.0543134	1.26509	-0.466232	-0.589828
FKBP9		2.42883	2.73186	1.37291	2.16043	-2.06898	-2.40928	-2.10429	-2.38169	-2.54157	0.338931	-0.138399	1.47671	-0.542342	-1.98472	-1.93881	-0.714205	0.95998	-2.36834	0.579607	0.653894	0.451677	0.254137	-1.13693	0.6105	0.274779	0.637969	0.717978	-0.341778	-0.397903	-0.177806	0.104444	-0.217987	-0.73087	0.828008	0.977697	0.503485	27	0.857143	1	0.802129	0.0957556	-0.233268	-0.0223367	0.327402	0.484918	-0.277369	-0.134501
PGLS		0.301585	0.614305	0.281156	0.535528	-0.205196	0.214197	-0.30987	0.375806	-0.200509	0.234947	0.88654	0.251882	-0.129746	0.411505	0.360737	0.313568	0.620716	0.229396	0.508367	0.513465	0.993017	0.469592	-0.371214	0.524893	0.540455	0.312857	0.659757	-0.000321776	0.27034	0.151923	-0.377903	0.265458	-0.0155097	0.0241482	0.209062	0.345999	46	0.857143	1	0.250566	0.601078	0.174727	0.105025	0.0203847	1.69069	-0.364222	-0.615788
PAPSS2		0.179501	0.682969	1.17241	-0.529204	-1.13358	0.420654	0.20643	1.22069	-0.0380904	0.189343	-1.25462	0.0162365	1.32877	-0.917171	0.863818	-0.263753	0.400117	-0.20665										-0.281287	-0.518787	-0.423561	-0.935783			-0.749177			11	0.857143	0.277778	0.551451	0.258493	-0.225075	-0.0581804
SMC2																														-0.183743		-1.22076						8	0	0.111111
ATG7																							0.276293		0.736306	0.720819			-0.104988	-0.981251		0.15275	-1.10971		-1.30812			10	0	0.444444					0.0212668	1.6723	-1.24807	-2.08714
TACC2							0.0231337		-0.738841	-0.464311				0.587605			0.332798	0.552041	0.0722718																			19	0.333333	0	0.0205879	1.68639	0.779518	1.31457
TRIM16		0.361157	1.34086	-0.289936	0.470141	-0.14829	-0.343943	0.0545846	0.306395	0.148909	0.294181	-1.49874	1.29738	-0.593482	0.717191	1.22938	-0.381318	0.193883	0.299804																			14	0.857143	0	0.913356	0.0393601	-0.0379555	-0.00149393
LYPLA2			-0.275632		-0.39287	-0.423209	-0.639565	0.658007	0.884408	0.727435				0.730256			-1.11261	-1.15115	-1.0447	-0.959942	-0.87934	-1.00053	-1.40282	-0.180985	-1.63385	-0.437726	0.73674	0.545155	0.23866	0.304326	0.382697	1.22317	0.593889	-0.945223	0.946073	0.976204	0.8658	15	0.52381	1	0.158643	0.799579	-0.721491	-0.576889	0.00637652	2.19542	1.08877	2.3903
GLO1		-0.0452039	0.734195	-0.116051	0.0764288	0.039491	0.18984	-0.0348383	-0.111546	-0.269404	0.244188	0.298823	0.373978	0.315024	-0.652282	-0.260349	0.484557	0.687394	0.532137	-0.885153	-0.549116	-0.923176	-1.0925	-1.33069	-1.00873	-0.365898	0.516616	0.467313	0.535012	0.43524	0.455344	0.538249	0.579282	0.746015	0.779191	0.606237	0.728706	42	0.857143	1	0.322515	0.491451	0.173395	0.0852153	8.98091e-05	4.04668	1.17496	4.75467
TNFAIP8		0.702333								-0.374669															0.881272	0.720819						-1.04674			-0.864223			4	0.0952381	0.222222					0.0047512	2.3232	-1.75653	-4.08076
UBE2L3		-0.282724	-0.0463688	0.0118549			-0.385998				-0.591513	1.00301			-0.494639		-0.817093			-2.65909	-1.4474	-1.24809	-2.99301	-1.18331	-2.61214	-2.83571	0.785417	1.02286	0.26966	0.645414	0.345737	0.551757	0.656738	0.92718	0.439723	0.55528	1.18605	38	0.380952	1	0.911643	0.040175	-0.0492496	-0.0019786	0.000917551	3.03737	2.08311	6.32718
MOCS3																														-0.452734			-0.902011					1	0	0.111111
CD2BP2		1.59142	0.699895	1.66964	0.624817	0.580169	-0.433524	-0.686436	-1.89756	-0.561539	-2.68155	-0.215015	0.339046	0.273057	1.0387	-0.557254	-3.33338	-0.913986	1.9137	0.829306	-0.221544	1.19258	0.708392	0.777417	1.1189	1.72884	-1.66921	-0.377394	0.342264	0.855971	-0.88497	0.666708	-1.59387	-1.06715	-3.0061	0.136567	0.48152	6	0.857143	1	0.364019	0.438876	-0.635951	-0.279104	0.118921	0.924741	-0.906262	-0.838057
MED26																												1.0393										4	0	0.0555556
CNIH1																	-0.0953009						-0.0438514				0.817215	1.19094							-2.03184			3	0.047619	0.222222							-2.68661
TNFRSF6B																																		-0.472363				1	0	0.0555556
EIF3C		0.678517	-2.84636	-2.65495	-1.08301	-0.291879	-0.498345	0.395338	1.02581	-1.50129	0.364287	-0.39463	0.849631	1.2536	1.32213	0.00753194	0.333631	1.44193	1.2166	-1.56296	-2.27429	-1.28182	-0.617928	-1.53482	-0.697711	-0.770244	0.617403	0.585606	0.640284	0.955596	1.06706	0.35472	0.286317	0.480593	0.518321	0.433583	0.413585	43	0.857143	1	0.0114928	1.93957	1.46343	2.83843	0.000663604	3.17809	1.40965	4.47999
AHSA1		-1.0606	0.58039	1.55582	0.813168	-0.354514	-0.565697	0.43473	-0.0547599	0.180791	0.0795189	-1.1314	0.522916	0.49396	-1.34269	1.08627	0.712581	-1.06612	-0.959711	0.414871	0.745575	1.58898	-0.116161	-0.394149	0.415611	0.882666	0.159434	0.787987	-0.152934	-0.587982	0.212448	-0.42632	0.0966081	0.758809	-0.220933	0.425685	0.147515	13	0.857143	1	0.406648	0.390782	-0.348223	-0.136079	0.0696487	1.15709	-0.470213	-0.544078
SH3GLB1					-0.977041						-1.4365			0.0451253	-1.42109	2.13114				-0.0221847	-0.275137	-0.0305776	-0.83503	0.725403	-0.7492	-0.303191	-1.73429	-0.4305	0.702677	-0.267255	0.830777	0.985022	0.0834027	-0.266963	0.798535	1.02688	1.52968	6	0.238095	1			0.806709		0.00453223	2.34369	1.00861	2.36386
PARN																													-0.529272									2	0	0.0555556
PSMG1		0.152457	0.357799	1.14849	-1.13958	-1.15942	-2.05055	0.742936	0.96576	-0.0659294	-0.158795	0.0639739	-1.38337	2.0367	-0.0202001	0.835525	-0.296128	-2.06239	0.765751	1.19349	1.72996	0.401773	1.04922	1.12942	0.709951	0.864363	0.136386	0.308709	-0.427446	-0.352349	-2.1959	0.885831	0.27942	-0.361197	-2.23562	-0.0341876	-0.786796	5	0.857143	1	0.867924	0.0615184	0.092122	0.00566719	0.00207195	2.68362	-1.41684	-3.80225
FMNL1																			-0.593082																			9	0.047619	0
SGPL1		0.752394	0.20859	0.254686	-0.0187736	-0.192501	-0.242953	0.750558	0.180401	0.250117	0.248162	0.909913	0.801125	0.0812102	-0.500461	0.0366302	-0.488456	0.139161	0.245104	1.48872	1.1505	1.26659	0.648503	-0.375419	0.235957	0.901277	-0.217531	-1.55443	0.784302	0.531715	0.0377777	-0.663351	-0.686039	-0.286693	-0.466702	-0.522033	0.391351	26	0.857143	1	0.797179	0.0984443	-0.0522366	-0.0051424	0.207717	0.682527	-0.491538	-0.335488
H6PD		-3.82822	0.353526	0.730734	-3.58884	-0.798794	0.0562881	-0.174439	0.480024	0.943365	0.537833	-1.05152	0.347722	0.28348	1.0487	-4.21824	0.155808	0.101615	1.21193																			10	0.857143	0	0.571362	0.243089	0.471521	0.114622
SEC24A		-2.24464	-1.86847			-0.673794	0.583209	-2.74329	1.48862	-0.163277	0.3467		0.913824		-1.04975		0.312458	-0.456554	2.37095				-0.505886		-0.41742				0.524016	0.0793839	-0.141808	-1.55258	-0.216576		-0.401525			9	0.619048	0.444444	0.14888	0.827163	1.20936	1.00034	0.745592	0.127499	0.176805	0.0225424
TDP2														0.0451253																								2	0.047619	0
KPNA3			0.657852					-1.38242		-1.22881				0.221618				0.0372467	0.143229	-0.960804	-0.880198	-0.658991	-0.347259	0.138174	-0.257524	-1.20465	0.989457	-1.03006	-0.83206	0.0655507	0.45298	0.944841	1.56422	0.101585	0.657484	0.915731	0.377944	12	0.285714	1	0.29881	0.524605	0.785159	0.411898	0.0102482	1.98935	0.940015	1.87002
ACSL3		1.29421	-0.160281	0.655054	0.863831	1.08316	-2.00421	-0.768451	-0.000979702	0.234619	0.131513	-1.1011	1.07055	-0.779377	0.65032	0.251906	-0.963924	0.000456578	-0.89791	-0.116094	-0.0389535	-0.127712	0.260303	-0.907353	-0.0852858	0.372719	0.193008	-0.196464	0.43112	0.0178695	0.349077	0.589091	0.450679	0.799381	0.343335	0.442218	0.523333	22	0.857143	1	0.476877	0.321594	-0.314946	-0.101285	0.00243814	2.61294	0.510215	1.33316
PCNT		0.541035	0.284338								0.774346					0.561978		-0.146395	-1.0447							0.587495	0.188133					-1.32999			-0.0821873			14	0.285714	0.222222	0.577097	0.238752	-0.37638	-0.0898613	0.236892	0.625449	-1.0939	-0.684181
STAMBP		-1.60019								0.50012				1.69589				0.305404							0.655852													5	0.190476	0.0555556	0.343367	0.464241	1.55068	0.719892
ASMTL																		-0.699352	0.411281				0.558863				0.0670284											3	0.0952381	0.111111
CDS2		-1.3402	0.320722	-0.923542	0.229258	0.636919	0.892905	0.289785	0.9247	0.767763	0.96774	-0.800985	-0.617373	-0.875996	-0.0637237	-0.0953184	0.67339	0.161011	0.266945	1.46721	1.69089	1.18627	0.702678	0.000522042	0.360631	0.755361	0.46743	-1.1706	-1.08493	0.126785	-0.0953778	-0.183271	-0.555516	-1.07899	0.0310748	0.12639	0.177269	8	0.857143	1	0.489205	0.310509	-0.242513	-0.0753025	0.0165271	1.7818	-0.888551	-1.58322
KRT75																				0.869165	1.11237	1.36871	0.655891	0.116735	0.829606	0.460718	0.828816	1.26619	-1.12976	0.0517486	0.230403	0.0787732	-1.95642	-1.03496	-0.558227	-0.0715243	0.0926643	109	0	1					0.000270911	3.56717	-1.31172	-4.67914
POP4																0.121961							-0.118158				0.721189				-1.59923	-0.707243	-0.734543	-0.328391	-2.19981	0.771914		3	0.047619	0.444444					0.214239	0.669101	-1.10107	-0.736725
RAB3D									-0.688119				1.21778		-0.846861					0.2687			0.803407			0.29414	0.546985					-0.325626	-0.31283	-0.607603	-1.26084			9	0.142857	0.444444			0.873578		0.00490451	2.3094	-1.10503	-2.55197
MAP2K1			-0.550241							0.423059	-1.13098		0.439938	-1.2565	-1.08612	0.443423		0.216893	0.322805	-1.01916	-2.06243	-1.54442	-2.20477	-1.00922	-0.382645	-2.34477	0.354539	0.160002	0.634381	0.309574	0.764826	0.76631	0.893834	0.892961	1.01566	0.788225	0.254655	26	0.428571	1	0.730412	0.136432	-0.229342	-0.0312896	8.04814e-05	4.0943	1.81926	7.44859
OXSR1		0.509393	-0.659906	-0.572498	0.613763	-0.818454	1.91988	0.213748	0.458856	1.17629	-1.24839	-0.571015	-1.04577	-0.425038	-0.288395	0.319884	1.14848	0.0772804	0.183247	-0.0975507	0.309222	-1.0738	-0.595726	-0.569438	0.0465908	-0.0576126	0.10403	-0.178164	1.05189	0.629847	0.419188	0.403126	0.965589	0.0345962	0.29068	0.626695	0.108502	19	0.857143	1	0.197563	0.704294	-0.521199	-0.367078	0.00107147	2.97002	0.738062	2.19206
GGPS1								0.742936						0.820137		0.835525	-2.03523		-0.238612																			3	0.238095	0			-0.897481
PTBP3		-0.857403	-0.280041	-0.210702	-0.126318	0.651361	-0.644441	-0.341364	0.154233	-0.00338894	0.602818	1.01939	1.32047	-0.0764653	-0.194706	0.010011	-1.11829	-0.272912	0.0692811	1.68989	0.170807	0.432578	0.767259	0.838214	0.865916	1.58774	0.73674	1.25904	-2.96661	-2.85556	-2.71248	1.22317	0.925598	-0.0407167	-1.18543	-2.41819	-1.67783	19	0.857143	1	0.257185	0.589754	0.335295	0.197741	0.00127701	2.89381	-2.22847	-6.44875
LSM8			0.158714						-0.128722			1.13097	1.16193				-0.552745			-0.821808	-0.741772	-0.515222	-1.27354	1.36351	-0.878904	-0.7532	0.33947	1.92912	0.243257	0.308858	0.387136	-0.399153	0.0790158	0.371023	0.626442	0.891271	0.211957	9	0.238095	1	0.500198	0.300858	0.565058	0.170002	0.263249	0.579634	0.452462	0.262262
AP2A1		0.301585	0.4963	1.2804	-0.171748	-0.205196	-0.405135	-0.656761	0.245125	0.0875845	-0.610037	-0.691435	1.24103	-1.62681	0.652245	0.10247	-0.117603	-0.168422	0.490381	-1.12527	-1.3737	-0.162983	-1.31722	-1.88277	-1.4775	-0.596509	0.571156	0.635419	0.260092	0.227169	0.625333	0.594538	0.654587	0.543309	0.927739	0.867518	0.762636	55	0.857143	1	0.585677	0.232342	-0.188927	-0.0438956	0.000556557	3.25449	1.3547	4.40885
DDX58		0.091923	-3.74604	-0.941775	0.209287	-0.194538	0.871733	1.32532	0.361772	0.97386	-0.218987	-1.30537	0.946012	-0.214287	-0.0861951	-1.63677	0.0181686	-0.416316	1.60508	0.851784	1.02468	0.0117049	1.08714	-1.09706	1.36243	0.878981	-0.0443767	-2.29123	0.643386	0.150484	0.429489	-0.559174	-0.413604	-0.187722	-0.358684	-0.786702	-0.877226	27	0.857143	1	0.962525	0.0165878	-0.0289115	-0.000479577	0.358162	0.445921	-0.415978	-0.185493
STAU1		-0.405376	-0.720251	-0.629973	-0.272533	0.142183	-1.13132	0.490875	-0.000979702	0.855292	0.731038	-1.1011	1.07055	0.553378	0.65032	-0.63717	1.0707	-0.451342	-0.345169	0.462086	0.713525	0.812754	0.478193	-0.479524	0.772471	0.161911	0.216538	-0.413072	0.278069	-0.411621	0.157269	0.472495	0.280534	0.111147	0.579376	-0.27349	0.430576	19	0.857143	1	0.310018	0.508612	0.357031	0.18159	0.540033	0.267579	-0.122281	-0.0327198
CAVIN2		0.590593	-3.2829	1.31769	1.27661	0.955456	0.511062	1.21337	1.16249	0.717673	-0.103095	-1.0164	-3.71702	-0.613276	-1.12632	0.00505568	1.24569	0.886173	1.54456																			10	0.857143	0	0.271515	0.566206	-0.817408	-0.462821
BAG2		0.195672	0.0978817	0.149244	-0.373438	-0.0390313	0.646442	0.679542	1.11048	0.953713	-1.28206	0.600579	-1.07779	0.502124	0.841886	0.542726	-0.244394	-1.12744	0.143229	0.892208	0.965212	0.0901447	1.31743	0.838214	-0.326776	-0.509057	0.336339	-0.315321	0.909916	0.516568	1.39065	0.271082	0.346573	-0.945223	-1.18543	-2.41819	-1.67783	11	0.857143	1	0.14087	0.851182	-0.502405	-0.427638	0.18186	0.740262	-0.675584	-0.500109
BAG3		0.569411	-0.0441952	0.232283	0.495226	0.261583	-0.671065	0.0823843	0.127575	-0.0300699	-0.343727	-1.8705	0.0236056	1.29393	0.434367	0.720687	-0.0152932	-0.0673749	-0.197441	0.111172	0.187381	0.150647	0.219289	-1.58969	0.00124113	0.313223	-0.207869	-1.21984	0.698791	0.807684	0.673191	0.431996	0.721567	0.299727	0.0934868	0.406268	0.0237848	41	0.857143	1	0.716357	0.14487	-0.116098	-0.0168191	0.0138393	1.85889	0.687883	1.2787
MAP4K4																				-0.622826	-0.543606	-0.309409	-1.08732	0.464846	-1.00351	-0.880056	-2.06033	-0.696528	1.18441	2.21471	1.29597	1.85826	0.527683	0.35002	-1.01549	-3.06217	-2.22214	13	0	1					0.19916	0.700799	0.874443	0.612809
CRYZL1																	-0.0953009															-0.858788				-0.129791		3	0.047619	0.111111
AIFM1		-0.115857	0.108606	0.62537	0.00797467	0.876902	-0.214595	0.107952	1.30992	0.993439	-0.147313	0.420054	0.63285	-2.46828	-1.08153	-0.334268	0.277562	-0.331091	-0.55573	-0.109345	0.332743	0.0627581	-0.00404959	0.812622	0.0884331	0.0612402	0.353157	0.445732	0.388611	0.159693	0.527498	0.258618	0.713214	0.0618664	0.552494	0.197289	0.282877	44	0.857143	1	0.040143	1.39639	-0.809717	-1.13068	0.320097	0.494718	0.122097	0.0604034
CLIC3											0.751319			0.894566		-0.615832	-0.939508		-0.873804				0.995554		0.343534		-0.333374											2	0.238095	0.166667
EML2																																-0.858788						4	0	0.0555556
GNA14																											0.0670284											6	0	0.0555556
NUDT14							-1.43121	-0.169499		-0.0659294	-0.158795						2.00284																					5	0.238095	0	0.230519	0.637293	1.47757	0.941645
BPNT1		0.452154	0.0761676	0.661897	0.558305	-0.873132	-0.250472	0.868918	0.653876	0.724013	0.384663	-1.44601	0.274117	-0.122962	0.00142391	0.259999	0.622512	0.301473	-0.21517	0.700127	0.309222	0.576335	0.316826	-0.569438	0.684713	0.708489	0.615837	0.148546	0.427879	0.00505899	-0.0985074	0.0671053	0.492491	-0.675806	0.29068	0.3062	-0.108029	15	0.857143	1	0.274855	0.560896	-0.312409	-0.175229	0.109072	0.962285	-0.309287	-0.297622
FADS2																															0.0814441	-1.53431						5	0	0.111111
SERPINA3			-0.431435				-0.811884		-0.782264			0.762752			-0.946655	-0.942626				-0.185307	-0.107882	-0.199301	-0.987693	0.887729	-0.903084	-0.777817	-1.93158	1.77007	0.413037	0.0267242	-0.456872	0.652182	-0.284408	1.60485	0.453426	0.754936	0.642338	8	0.285714	1	0.633811	0.198041	0.299685	0.0593497	0.115722	0.936584	0.693453	0.649477
C6orf47																		-0.146395					-0.427995		1.1661													4	0.047619	0.111111
TXNDC12		-1.57509	-0.457404	-1.13132	-1.40584	-0.0342129	0.259116	-1.11196	-3.17917	1.14663	0.734175	-0.937102	1.33823	1.19299	1.5331	0.548004	1.11398	-0.669675	0.822788	0.995873	-0.520358	-0.285263	1.34014	0.487409	0.0833362	-0.539675	0.862116	-0.673491	-0.190497	-0.118755	1.07251	-0.469485	-1.2183	-0.744273	0.721494	0.616385	0.0587331	9	0.857143	1	0.0107664	1.96793	1.46286	2.87881	0.53151	0.274489	-0.224697	-0.0616767
FTCD												1.3524						-0.146395								0.809286												8	0.0952381	0.0555556
EFEMP2																																		-0.472363				1	0	0.0555556
BMP15																														-0.452734								5	0	0.0555556
MBD3								0.0106247									-0.0953009								0.655852													2	0.0952381	0.0555556			-0.105926
NUDT3																													-0.529272									1	0	0.0555556
AGR2		-3.09247	-1.30668	-0.436812	-1.46847	0.350782	0.58522	0.37845	0.223614	0.791991	1.19363	0.709088	1.27709	0.801516	1.46262	1.11118	0.314802	-0.193152	1.07715	-0.0636194	-0.0522023	0.235466	-0.127279	-0.0451873	0.131569	-0.0022349	0.0098328	0.71875	0.256555	0.267519	0.360113	0.23941	0.295605	0.570951	0.378024	0.633427	0.744791	163	0.857143	1	0.0122404	1.9122	1.30314	2.49188	0.00743087	2.12896	0.326811	0.695768
BCL10																				-0.163126	-0.0857926	0.166075	-0.657097	0.909168	-0.569842	-0.438553	-1.50435	-0.242877	-0.00354425	0.0655507	-2.01896	-0.254648	1.09112	0.743342	1.64467	1.98936	0.673592	7	0	1					0.128643	0.890615	0.724097	0.644892
NDUFB10		0.666709	0.401056	-0.847029	0.313064	-0.303159	0.589248	0.792945	0.620655	-0.638656	-0.112482	-0.401472	0.0347109	-0.0925751	0.540443	0.484472	0.319496	0.715082	-0.183564	0.429914	0.834523	1.12191	0.448084	-0.0596174	0.301933	0.448973	-0.386707	-0.118111	0.676909	-0.292658	0.365589	0.527294	0.877021	-0.701815	0.224546	0.0226612	0.0895955	11	0.857143	1	0.894869	0.0482404	-0.0323027	-0.00155829	0.554855	0.255821	-0.136862	-0.0350122
CLPTM1		-0.00286205	0.647896	0.673095	-0.466718	-0.49602	-0.717859	-0.336267	0.806014	1.26965	0.151793	0.815795	-0.726517	-0.321993	0.320334	1.01104	-1.20386	0.858361	0.964021	-0.0548202	0.607519	0.278099	0.190794	0.562848	0.597154	0.431567	0.667516	0.977895	-0.183787	-0.561649	0.774819	0.32831	0.217515	0.311531	-0.800981	0.377436	-0.0478186	15	0.857143	1	0.880277	0.0553806	0.0546721	0.00302778	0.0424605	1.37202	-0.427022	-0.58588
TOMM40					-1.538			0.948777		-0.489253	-0.567695		0.405463	-0.612787			-2.52752		-0.724638	-0.57083	0.632289	-0.255627	1.20093	0.515102	0.110366	1.63856	-0.0679675	-0.645216	0.688894	0.380909	0.0174067	0.11295	1.04492	0.450812	-0.90549	-2.97549	-2.14887	8	0.380952	1	0.608116	0.216014	-0.445942	-0.0963297	0.230703	0.636947	-0.654618	-0.416957
NAPSA		0.129551	-1.01268	0.181208	0.0317981	-0.240321	0.242673	0.396316	0.0681892	0.476541	1.04337	0.129082	0.330409	1.09219	-0.285912	-0.0775153	0.133895	0.278321	0.738679																			18	0.857143	0	0.133456	0.874662	0.345471	0.302171
PEX11B																							0.930261						-1.24099	-1.15438		0.903033		-1.24936			-1.43241	6	0	0.333333							-1.76508
PAK4														-0.784386	-0.633161																							9	0.0952381	0
UFD1		-0.301354	-0.0636711	-0.537959	-0.755919	-0.781154	-1.02447	-1.30414	-0.374996	-1.15376	-0.610037	0.642826	1.73921	-0.661175	1.99529	0.991546	-0.839396	1.84109	-0.774967	-0.814006	-0.734002	-0.507152	-1.26624	0.280061	0.321149	0.468536	-0.362072	-0.885192	0.257111	0.322515	0.400514	0.996971	1.14873	1.0279	-0.176259	0.258753	0.880442	9	0.857143	1	0.0140802	1.85139	1.1802	2.18501	0.00173358	2.76106	0.957289	2.64313
MT-CYB														0.479334					-0.593082			0.68489	1.30539			1.25743	-0.897708					-0.858788		-2.01863		-0.129791		4	0.0952381	0.388889					0.0917278	1.0375	-1.5899	-1.64952
RPL24		-0.329824		-0.0298075			-0.434378	-0.687329	-0.404277	0.933067		0.975718				1.85084	-0.873478	-0.914969	0.908355	-1.15348	-1.86649	-0.858284	-2.64032	-1.13904	-2.56894	-1.38971	0.697192	0.607578	0.395888	0.545062	0.618503	0.400151	0.688906	0.811153	0.536613	0.898804	0.990573	27	0.52381	1	0.353357	0.451786	0.54805	0.247602	0.000398846	3.39919	1.79968	6.11747
SEC23A		0.0229598	0.237531	-0.131436	0.142471	-0.918101	0.320504	-0.81069	-1.14257	-0.680667	1.15695	-0.77451	1.03334	1.35812	1.18167	-0.678328	-0.451152	0.666829	-0.944404	-1.29617	-0.57282	-2.656	-1.2808	-1.72796	-1.03118	-0.760643	0.294859	0.408516	0.719238	0.744802	0.678017	0.332808	0.848266	0.356	0.778024	0.878351	0.680154	65	0.857143	1	0.120342	0.919584	0.612056	0.562837	0.000132018	3.87937	1.62643	6.30951
ALDH1A1		-0.365284	-0.123046	-1.3462	0.902675	-3.61767	1.27499	3.00617	2.6782	0.896563	-4.16215	-1.07787	-3.81735	-1.41895	0.694029	-4.2658	0.823173	0.760745	0.153837																			21	0.857143	0	0.100784	0.996608	-1.73519	-1.72931
GLUD1		-0.409784	0.924913	0.936935	-0.276803	0.811612	-0.516513	0.486142	1.69407	0.562661	0.12713	-0.754268	0.262632	-1.46952	-0.633161	-0.641781	0.0481092	-0.00475485	-2.62009	-1.5285	-0.860121	-0.903751	-1.93493	-0.0905455	-1.30333	-2.19802	0.302861	0.771255	0.719789	0.550349	0.916543	0.447281	0.637402	0.682624	0.591217	0.825522	0.575578	58	0.857143	1	0.0133313	1.87513	-1.09988	-2.06242	0.000392018	3.40669	1.52127	5.18249
DHFR		0.94545	-1.60413	-1.47181	0.212904	0.985814	0.00266855	0.681947	0.0333273	0.750388	-2.25931	0.0310587	-0.063066	-0.210045	1.50166	1.8962	0.653183	-0.411903	-0.305745																			5	0.857143	0	0.95018	0.0221942	0.03283	0.000728636
CYB5R3		0.0602945	-0.0131577	-0.275107	-0.119052	0.140269	-0.133804	0.711159	0.357057	0.199616	0.176353	0.958068	0.451105	-0.144363	-0.455654	-0.471435	0.371719	0.47479	0.336759	0.370886	0.716951	-0.372255	0.658712	0.577581	0.64963	0.446207	0.320787	0.205756	-0.0991581	0.132532	0.214421	-0.00255573	0.598379	-0.0656419	0.275741	0.219994	0.070019	52	0.857143	1	0.650256	0.186915	0.0855632	0.0159931	0.0803613	1.09495	-0.247836	-0.271369
GSR		0.371807	0.642633	0.778248	0.346525	0.0122801	-0.0608548	0.460289	0.733168	0.377987	-0.225308	0.837048	0.360034	-0.164121	-0.0380651	0.0313108	-0.315744	0.0178718	0.271057	0.712964	0.786704	0.24718	0.403147	-0.55703	-0.0556816	0.402858	0.119556	0.621686	0.135687	-0.215467	-0.126452	0.18192	0.768754	0.516335	-0.202147	0.370716	0.567552	57	0.857143	1	0.0531309	1.27465	-0.320889	-0.409022	0.686035	0.163654	-0.0760543	-0.0124466
MT-CO1													-0.557709			0.228945	0.0271134	-0.0254916					1.31633			0.916676	-0.762474	0.689171		-2.47009		-0.630634	-1.12298		0.267639	-0.72127		11	0.190476	0.5					0.0555563	1.25527	-1.47539	-1.85201
MT-CO2		0.175616	-0.314957	0.00359699	0.0764288	0.250429	0.0848029	-0.38173	0.321015	-0.269404	0.565436	0.155776	0.67955	-0.119185	-0.235692	-0.0293215	0.389867	0.134437	0.240381	0.524554	0.854809	0.718422	0.509388	0.482859	0.605981	0.916676	0.456022	-0.0980104	0.257111	0.322515	0.299302	-0.479089	0.223211	0.271722	-0.432779	-0.538417	0.0521008	21	0.857143	1	0.145442	0.837311	0.203939	0.17076	0.00282422	2.5491	-0.555003	-1.41476
MT-CO3							0.233333																															1	0.047619	0
PAH																																			-0.669343			2	0	0.0555556
MYOF		0.378479	0.446019	0.480821	-0.313474	0.168191	-0.0605354	0.107024	0.0825332	0.0318531	0.290248	0.487839	0.484094	-0.526166	-0.408154	-0.470152	0.457109	0.490424	0.345172	-0.759911	-1.00984	-0.610145	-0.538594	-0.758639	-0.193759	-0.245613	-0.171924	-0.280436	0.446768	0.509487	0.61289	0.679232	0.829842	0.753756	0.925371	0.815029	0.311794	185	0.857143	1	0.914495	0.0388186	-0.018944	-0.00073538	4.57495e-08	7.33961	1.16145	8.52457
CP		1.02541	0.379308	-1.40108	0.290375	-1.1373	0.957701	1.91733	1.6097	0.8327	-0.135767	0.0773939	-1.93173	0.846452	1.58883	-0.0293215	-0.268404	-0.317362	-1.92821	0.172543	0.578208	0.513269	-0.779643	-0.308379	-0.253181	0.20179	-1.09838	0.415085	0.907458	1.35477	0.156704	0.225947	0.730177	0.345545	1.04253	-0.406403	-0.634904	17	0.857143	1	0.19096	0.719058	-0.730253	-0.525094	0.126923	0.896459	0.475613	0.426367
F13A1		0.426843	0.443264	0.478197	-0.289561	-0.321353	-0.399524	0.390164	-0.129623	0.124704	0.647399	0.350934	0.625311	-0.26792	-0.254853	-0.0592805	0.134768	-0.351219	-0.365941	-0.62005	0.253564		0.0984995				0.65139	1.66776	0.013658	0.0825094	0.165422	-2.81457		-0.286356				33	0.857143	0.555556	0.874567	0.058207	-0.0293237	-0.00170684	0.188284	0.725187	-0.9781	-0.709306
MYH1		-2.4928	-1.30971	-0.905609	2.57422	1.11444	0.808693	-6.77675	-0.880867	-6.40058	-0.0345523	-0.277675	0.108838	2.27208	2.179	1.19728	-0.31965	-0.551617	-0.0909351	-1.99993	-2.53279	-2.07623	-3.55934	-3.95016	-3.80764	-4.18299	-2.7611	0.220052	1.14766	1.0756	1.18801	0.407741	0.554802	0.773094	0.94267	0.923248	1.11023	416	0.857143	1	0.0838025	1.07674	2.08353	2.24342	7.87416e-07	6.1038	3.64147	22.2268
HPRT1		0.682467	0.495151	-0.419404	0.411225	0.369581	-0.886795	0.39958	-0.23715	-0.395119	-1.07629	-0.61377	0.130537	1.14189	0.909844	1.13177	0.338361	0.663905	1.10041	-0.525211	-0.446392	-1.03351	-0.122581	0.239204	-0.471234	0.226426	0.715473	-0.600197	0.345611	0.162787	0.244056	0.559598	0.580319	0.648083	0.638954	0.538068	0.679783	31	0.857143	1	0.272254	0.565026	0.367457	0.207623	0.00173163	2.76154	0.712809	1.96845
FIS1		0.320215															-0.0953009			-1.06294	-0.98192	-0.764639	-1.49922	0.0394493	-1.4187	-1.30275	0.51614	0.443507	0.402935	0.466275	1.1697	0.489028	1.10813	0.545346	0.116281	0.489271	0.779634	11	0.0952381	1			-0.415516		0.00038855	3.41055	1.28863	4.39494
EGFR		0.977069	1.12365	-0.572498	-0.793751	-0.0066871	0.427655	-0.433634	-2.52941	-0.319168	0.196121	-0.571015	-0.242016	0.260093	-0.288395	0.809178	0.131169	-1.64036	2.45296	0.769666	0.257724	0.522849	-0.0244452	-0.299427	0.508062	0.457315	1.32707	1.57306	0.608917	-0.726964	-0.0598239	0.0210439	-0.203131	-0.776044	-0.300366	-0.740747	-0.26001	17	0.857143	1	0.498207	0.30259	0.35939	0.108748	0.00390299	2.4086	-0.836556	-2.01493
TDRKH					-1.46675		-1.77808	-0.532072	-1.74969	-0.413544				0.436422	0.53811	-0.406842	0.316934	1.5266	1.632																			5	0.52381	0	0.00225203	2.64743	1.8619	4.92923
SEC11A								-1.81424			-1.68195		1.28987	0.730256						-0.314639	-0.566392	-0.333074	-1.10873	0.442732	-1.02509	-0.90203	0.241878	1.18197	0.183394	0.927645	0.329329	0.750255	0.00299599	0.305669	0.179805	0.889111	0.821942	7	0.190476	1			1.92697		0.0162933	1.78799	0.752614	1.34567
F2							-0.971426	1.22355		0.394856						-1.10513				0.669533							0.46743											6	0.190476	0.111111			-1.32079
PUF60			-0.0085717	0.0478541	-0.114267		-0.344194		-0.313978	-0.472016	1.73845	1.02659		-0.59376		-0.466269	1.98804		-0.704848	-2.26155	-0.916504	-2.0044	-1.43774	-1.43905	-1.35674	-2.45391	0.737245	0.59923	0.582444	0.703379	1.0443	0.623054	0.735527	0.741319	0.727959	0.0468546	0.481128	39	0.571429	1	0.200997	0.696811	0.698896	0.486998	0.000304828	3.51595	1.80215	6.33627
PLG							-1.07158		-1.04229	-1.20097				1.21798		1.20183	0.12301				0.952407									-3.11533		0.244845	-0.155518					6	0.285714	0.222222	0.00592223	2.22751	1.95255	4.34934			-1.96107
POSTN		0.543809	0.721262	0.742971	-0.760407	-0.785579	-1.64855	-1.9565	1.36826	-1.7792	1.07532	0.290753	0.360806	1.26484	1.33291	0.355891	0.172369	0.117972	-2.20565	-2.30709	-1.89125	-2.0515	-2.66359	-1.16308	-2.28008	-1.41359	-2.73219	1.11681	0.894667	1.0171	1.08087	0.77753	0.632838	0.584393	0.678886	0.779033	0.808018	31	0.857143	1	0.218916	0.659723	0.702127	0.463209	1.00938e-05	4.99594	2.51543	12.567
PLAT																													-0.442307	-0.367	0.829347	-0.758853	-2.59019	-1.92369				7	0	0.333333
CFB		1.04295	1.18483	-0.633871	1.13071	-0.308774	0.975716	-0.773184	-0.486517	0.850754	-0.717853	2.61303	-0.541121	-0.784386	0.950623	-0.641781	-1.69099	-1.00951	0.81385	0.362695	-0.356533	0.70995	-0.911521	0.326414	-0.0737975	-0.699648	1.06107	1.52368	-1.07409	0.0391865	0.122987	0.504704	-1.59387	-4.15968	1.35628	1.24041	0.948017	9	0.857143	1	0.410078	0.387133	-0.443417	-0.171661	0.444187	0.352434	-0.506486	-0.178503
MT-ATP6		1.17001		0.545189	-0.977041																		0.3625			1.37388	-0.186731		-0.901823		-0.718616							4	0.142857	0.277778					0.111613	0.952284	-1.32677	-1.26346
CA2		0.702333						-1.13891		0.50012				-1.17143	-1.0045	0.521743			0.411281	-0.230052	-0.152444	0.439284	-0.719732	0.84448	-0.32066	-0.50283	1.05516	-0.308922	0.465463	0.527917	1.04202	0.808283	1.41332	-3.12068	0.515892	-0.52565	-0.0782033	6	0.333333	1	0.665278	0.176997	-0.331911	-0.0587472	0.834009	0.0788293	0.104897	0.00826898
GOLGA3		-0.664843						-2.19657		0.106762	0.671666		0.591663				0.464565	0.406562	-0.0403413	-1.98171	-1.89692	-1.71495	-0.119487	-0.848586	1.0369	1.04963	-0.245265	-2.03754	0.539078	0.376433	0.672797	1.10542	0.587774	0.310614	-0.139906	0.145222	0.0633918	26	0.380952	1	0.0425981	1.37061	1.33704	1.83256	0.0170573	1.76809	1.15764	2.04681
OAS1		0.0800232	-0.269443	0.237633	0.391296	-0.554971	0.0916481	0.738951	0.818184	0.50698	0.470385	0.371389	0.914834	-0.349967	-0.756498	-0.36036	0.796396	0.57437	0.916231										-0.529272									33	0.857143	0.0555556	0.818511	0.0869753	0.0596087	0.00518449
TUBA1A								-1.89608						-1.97276						-1.95006	-1.8654	-1.68222	-2.32945	-0.817995	-2.25559	-2.15476	0.757749	1.46913	-0.343721	0.309709	-0.0217427	-0.283595	0.0801118	0.634714	1.52611	1.2073	1.23198	27	0.0952381	1			-0.0766771		0.00519286	2.28459	1.6855	3.85067
TRA2B								-1.54919					-1.2247				2.66111			-1.45801	-1.70508	-1.51571	-2.17879	-0.662396	-2.10372	-2.00014	0.134356	0.689171	0.77064	1.04102	1.1043	0.882405	1.26944	0.946776	-0.107671	-0.0369863	0.163978	22	0.142857	1			2.2674		0.000172784	3.7625	1.87047	7.03763
TSN		0.931487	1.08131	-1.48416	-0.384796	-0.415249	-2.74257	0.666955	-0.601155	-0.759448	0.615825	0.0229674	0.72748	0.0545948	0.171776	0.13068	-0.0853247	0.576343	-0.0304922	-1.0929	-1.80616	-1.62069	-2.27378	-1.08049	-0.694456	-0.565419	0.575939	0.54771	0.831099	0.651109	0.458896	0.42791	1.0989	0.555927	0.339677	0.665303	0.585768	30	0.857143	1	0.138733	0.857819	0.654608	0.561535	0.000363541	3.43945	1.51387	5.20687
C3		0.682467	0.0608045	0.11393	-2.85692	-1.46489	0.605434	-0.512855	-1.73128	1.10034	-0.0117407	1.06988	1.2957	-1.19401	-1.95262	-1.01893	1.06015	0.994801	0.769642	0.763226	0.548732	0.158968	-0.423198	0.131533	-0.888641	0.56758	-0.948326	1.32471	0.335411	0.399706	0.765401	0.583485	-0.249886	0.351015	-0.0574693	0.578325	0.0563182	23	0.857143	1	0.36331	0.439723	0.557318	0.245065	0.550563	0.259193	0.169747	0.0439972
C5					-0.763094	0.0235383	1.33305			-1.16138							0.728914																					6	0.238095	0			0.870885
TIMP1																																			-0.669343			1	0	0.0555556
CST3																							-0.157326			0.840422	-0.294165		-0.471709	-0.395985	-1.67099	0.159449	-0.249886	0.0882665				6	0	0.5					0.267988	0.571884	-0.553119	-0.31632
NRAS								-1.3121			-1.21693		1.73221																			-0.858788						4	0.142857	0.0555556			1.56974
HRAS				0.545189																					0.0483126					0.265767	-1.46309		0.0235088					5	0.047619	0.222222							-0.439584
KRAS																	-0.0953009			1.13614																		3	0.047619	0.0555556
LDLR																				0.00740064	0.413743	0.342457	0.995554	1.07399	-0.408972	0.0431844	-1.29811	-0.0745938	1.7156	0.94357	1.00885	-0.858788	-0.902011	1.0739	0.317841	-2.01152	-1.3341	6	0	1					0.801075	0.0963268	-0.126812	-0.0122154
PDYN																										0.32095							0.150112		-1.04465			7	0	0.166667							-0.76822
CD8A																										0.809286												2	0	0.0555556
PIGR			0.718685	-0.544509	-0.763094	1.41126											0.169048							1.07399				1.49977							-0.382578			4	0.238095	0.166667			-0.036538				-1.66946
HSPA9		-0.296289	-0.449571	-0.000144486	-0.360379	0.134094	0.119249	0.803808	0.568575	-0.00756878	0.421313	0.879396	0.181044	-0.65542	-0.127723	0.298561	0.789051	-0.277713	0.30933	-1.22282	-1.2619	-1.35456	-1.07735	-1.90527	-0.764056	-0.869826	-2.78598	0.871522	0.7037	1.05294	1.10391	0.71788	0.735811	0.966018	0.348988	0.448704	0.666229	164	0.857143	1	0.510021	0.292412	0.145118	0.0424343	3.60765e-05	4.44278	1.9016	8.4484
IGHG1											-2.20283	2.17064					-1.01792			0.246353		1.59817		3.52115	-0.623738								-3.96045				-0.997398	22	0.142857	0.333333					0.0878342	1.05634	-3.66441	-3.87084
IGHG2				0.883195								1.08139												2.41318				0.712588										5	0.0952381	0.111111			0.198197
IGHA1																								2.16498														5	0	0.0555556
HLA-B		0.497141	0.472836	0.288004	0.148774	-0.156519	0.620256	0.200592	-0.0347493	0.0615776	-0.281091	0.834528	0.107811	-0.00475197	-0.154287	0.516055	-0.147847	-0.490163	0.818659	1.11437	1.03343	1.32849	0.778817	-0.489039	0.635314	0.788378	0.351275	0.484048	-1.52832	-0.253574	-0.659671	0.236831	-0.372073	-0.251814	-0.172114	0.444872	0.416705	13	0.857143	1	0.591164	0.228292	-0.0998889	-0.0228038	0.00400277	2.39764	-0.907139	-2.17499
COPS2													-0.517662	-0.756202	1.90412			-0.980185		-1.349	-1.2668	-1.06052	-1.45709	-0.237038	-1.37624	-1.25953	0.170173	-0.299257	0.887085	1.09286	1.00885	1.10484	0.463124	0.895343	0.823379	-0.283354	0.126591	15	0.190476	1					1.48168e-05	4.82924	1.58378	7.64846
MB							0.233333							0.0451253		0.121961				0.669533			0.8687		0.215664		1.03177				-1.15892				-1.65653			3	0.142857	0.333333			-0.14979		0.00232944	2.63275	-2.10414	-5.53967
COL1A1		0.328548	0.166454	0.0192263	0.261861	0.705137	-0.918476	0.199696	0.445395	-0.759448	-0.363656	1.78025	0.315877	-0.379614	1.45045	-0.0601126	-0.0853247	-0.588341	0.682115	0.214605	0.390111	0.317913	-0.303586	2.14204	0.193279	0.108862	0.438732	1.34259	0.62018	0.483756	0.400514	-0.462839	0.0235088	-0.339802	-0.432779	-0.0910324	0.00641971	43	0.857143	1	0.452939	0.34396	0.255916	0.0880251	0.0861994	1.0645	-0.51518	-0.548407
COL2A1		-4.18646	0.675759	-3.44123	-3.93592	-3.91645	-4.39587	0.198095	-2.25657	-0.439439	1.90441	1.61575	0.812647	-0.123591	-4.75053	-4.59303	1.00861	-0.773745	1.69942	0.777832	0.595564	1.01393	0.110051	-1.06253	0.828083	1.05163	0.908986	0.79394	0.250865	0.844875	0.0738016	-0.209695	-0.836843	-0.416338	-0.608198	-1.41142	-0.248503	26	0.857143	1	0.079824	1.09787	2.05533	2.25648	0.0155891	1.80718	-0.842105	-1.52183
COL3A1												1.70179			-0.763764					0.704945						0.737955			-0.529272				-0.0756697					22	0.0952381	0.222222					0.0459503	1.33771	-1.02392	-1.36971
COL4A1																				1.27825	0.654985	1.41808	0.348874	0.406118	0.131864	0.945764	0.924331	1.27835	0.729358	-0.203988	-0.303274	-0.792639	-2.15443	0.17576	-0.156858	-1.05577	-0.526274	18	0	1					0.000754824	3.12215	-1.29719	-4.05003
CRYAB		0.417714				1.29346	-1.15875	-1.44451		0.207129		1.4089	1.0453	-1.49485	1.19544	-1.29592		-0.0311171									0.0670284	1.49977	0.299244				-2.70063		-2.35695		0.256386	3	0.52381	0.333333	0.719736	0.142827	0.274948	0.0392698	0.214881	0.667802	-1.90888	-1.27476
KRT14		1.17001	1.07357	1.83022									0.149327			-1.39792	-2.85171		-2.76167					0.990318		0.654814						-0.396885	-0.391576	-0.0335437	-2.25333	-0.397926	1.15374	12	0.333333	0.444444	0.0158074	1.80114	-3.07343	-5.53568	0.190355	0.720435	-1.20915	-0.871116
KRT6A		0.205773	-0.0621045	0.30657	0.590744	1.18414	-0.0437626	-0.112253	-0.185701	-0.170933	1.01748	1.44826	1.10954	0.642366	0.343033	-6.41532	-7.57547	-0.465348	1.26065	-2.05457		-0.965241		1.84498	-1.60166	-1.48902						-7.36921		-5.11115	4.21596		-2.45809	119	0.857143	0.5	0.340508	0.467873	-1.1497	-0.537913	0.460467	0.336801	-1.82752	-0.615512
TNPO1		-0.757871	-0.487655	-2.2268	-2.60574	0.170482	-2.98562	0.412888	0.0294884	-2.4985	0.380539	-0.114151	-2.24437	1.8036	-0.0861951	0.513926	1.75727	1.30133	-0.310157	-0.433962	-1.14992	-0.939125	-1.6571	-1.21459	-0.82534	-0.250527	0.476048	0.410795	0.730768	0.718776	0.312802	0.820336	1.03339	0.183208	0.658024	0.608538	0.291964	33	0.857143	1	0.0226318	1.64528	1.55012	2.55039	0.000264109	3.57822	1.21572	4.35012
TNNC2					0.775472	0.728706	0.599097							-0.235381	0.550896	-2.54527		0.27462	-0.332097										-0.424461	-0.561649	-0.257649				-0.800981			10	0.380952	0.222222	0.16355	0.786351	-1.15854	-0.911017
APOE				0.545189																													-0.902011	-0.472363				2	0.047619	0.111111
EIF4G2		-0.847898	-0.011296	-0.488075	-0.117109	-0.727284	-0.347207	-1.24359	2.05115	-0.475036	-0.553962	0.675505	-0.385227	-1.28222	2.05677	1.05055	0.967217	0.903011	-0.708315	-2.05257	-1.96748	-1.78824	-1.24216	-1.23706	-2.6646	-2.2532	0.380023	-0.859802	1.13131	1.12759	0.36065	0.621352	0.980962	0.858179	1.09741	0.301645	0.357511	36	0.857143	1	0.267654	0.572427	0.547741	0.313542	2.90806e-06	5.5364	2.28019	12.624
FGB		-1.89745	-2.10599	0.620256	0.512695	0.469624	-0.552394	0.101744	0.97169	-0.680667	-2.79662	0.90914	-0.57416	1.35812	0.91254	1.33085	0.728084	1.21979	-0.944404	0.0104014	0.551721	0.828193	-2.29759	0.305897	-0.406141	-2.12206	0.945568	1.26692	0.655726	0.818813	0.678753	0.375994	-0.0105897	0.573201	-0.376229	-0.450741	-0.422414	20	0.857143	1	0.394835	0.403585	0.522647	0.210932	0.519619	0.284315	0.306623	0.0871773
FGG		-0.189803	-0.61501	-0.725065	0.330587	0.290076	0.366885	0.767802	1.45327	1.22606	0.137294	-0.464621	-0.479962	0.647874	0.421638	0.57945	0.646484	0.00733046	0.47647	-1.42569	-1.34318	0.167858	-1.09217	-0.311162	-1.0084	-0.436897	-3.43174	1.42409	0.587359	0.648087	0.951827	0.700958	0.961912	0.746684	0.504	0.199753	0.534926	31	0.857143	1	0.727414	0.138219	-0.103649	-0.0143262	0.00452667	2.34422	1.47698	3.46236
MBP					0.159322		-0.0541377				-0.270265		-0.115372		-0.142417	-0.170837			1.34586	0.469525	1.59441	0.820448	-0.0650115	0.429671	-0.725522	-0.915007	1.3542	1.42205	-3.71712	-0.22332	0.30616	0.360716	-0.606497	0.279475	0.151217	-1.24111	0.802902	9	0.333333	1	0.887036	0.0520586	0.0768018	0.0039982	0.114075	0.942808	-0.91915	-0.866582
APCS												1.3524												2.16498														7	0.047619	0.0555556
C1QA		0.320215								0.106762																							-0.902011					1	0.0952381	0.0555556
VCP		-0.427323	-0.53555	0.635641	0.290375	-0.325528	0.565193	0.357516	0.115566	-0.330183	0.709216	0.0773939	0.246043	-0.804315	0.514913	0.228945	0.949733	0.235595	0.793122	-1.4418	-2.40936	-1.98156	-2.09411	-0.894924	-2.01835	-1.78306	-4.01555	1.06388	0.385605	0.594556	0.629159	0.770206	0.93922	1.00286	1.14588	1.00807	1.02595	198	0.857143	1	0.224218	0.649329	0.289437	0.18794	3.9409e-05	4.4044	2.56404	11.2931
AMBP												1.3524																										4	0.047619	0
ORM1																								2.16498														1	0	0.0555556
AHSG																				1.13614	1.20815																	2	0	0.111111
YWHAZ		-0.151449	0.430438	0.879668	-0.0265093	-0.0619998	-0.731545	0.0946023	0.344727	-0.173143	0.384003	1.07908	0.370205	0.772885	0.41729	0.203789	0.357368	0.129721	-0.146174	-1.5433	-1.55204	-1.35676	-1.86896	-1.73586	-2.05322	-1.46759	-2.64539	1.3346	0.427073	0.555209	0.555353	0.379306	0.431492	1.10068	0.879513	1.04446	1.3634	270	0.857143	1	0.105529	0.976627	0.329264	0.321569	3.85813e-05	4.41362	2.18056	9.62416
SVIL		-0.140797	0.645415	-3.71768	-4.23873	-0.863591	-0.240212	-0.137477	-4.69226	-0.367809	1.16093	-1.44022	1.08732	0.737828	-0.756498	0.270449	1.29274	1.02617	-0.203365													-1.0631	-0.155518	-0.472363		-0.681712		16	0.857143	0.222222	0.0249495	1.60294	1.88094	3.01504
TF		0.448835	0.0730853	1.07265	-0.852424	-0.0645356	-0.253881	0.650875	0.396572	0.720597	0.135905	1.69794	-0.299293	0.191279	0.302914	-0.374282	0.0586734	0.00567899	-0.600933	-0.485546	0.387515	0.65765	-0.958843	2.22855	-0.874003	-1.19635	-0.529157	1.59343	-0.412477	0.0806856	0.163636	0.401532	0.0907307	0.501706	0.518645	0.494534	0.784083	21	0.857143	1	0.689775	0.161292	-0.119321	-0.0192456	0.639501	0.194159	0.19998	0.0388279
LTF												1.3524												2.56171				0.403763										20	0.047619	0.111111
HPX																				0.00740064	-0.380662	-0.140176								0.674579	0.745368	0.281251						14	0	0.333333					0.015792	1.80156	0.738212	1.32993
FTL		0.868428	1.02275	0.69211	0.13828	-0.07373	-0.263768	0.334196	-0.233449	-0.0309969	0.434006	-0.50601	0.0227539	-0.504789	-1.09255	-1.08264	-0.913774	-0.304621	-0.612309																			27	0.857143	0	0.00418988	2.3778	-0.779305	-1.85303
TUBB		-0.232219	0.678513	0.204921	1.0316	-0.139155	-0.161802	-0.235639	-0.491451	-0.289228	0.416365	1.38167	0.0691605	0.102515	0.217752	0.307734	-0.974944	0.58718	0.0193498	-2.28567	-2.63456	-2.0937	-2.43777	-2.10452	-2.63088	-2.21887	-4.07142	1.47419	0.165106	0.358925	0.526357	0.511214	0.888835	1.20441	0.90692	1.14444	1.3176	788	0.857143	1	0.471294	0.326708	0.195694	0.0639346	3.4636e-05	4.46047	2.89189	12.8992
SERPINF2								-0.746552		-0.619175					-0.606121	-0.615832			1.84753	-0.608877	-0.529714	-0.29498	-1.07427	0.478328	-0.99035	-0.548698	0.28642	0.891601	1.20918	-0.1352	0.392476	1.41552	0.0860384	0.37706	0.257722	0.172621	0.511993	9	0.238095	1	0.461761	0.335583	0.891389	0.299135	0.0183478	1.73642	0.741994	1.28841
PRB2														1.01076	-1.42109																							3	0.0952381	0
MT-ND2					0.430473		0.233333																			0.809286			-0.529272	-0.452734								1	0.0952381	0.166667							-1.30029
MT-ND5																							0.995554							-0.452734		-2.48639						3	0	0.166667							-2.46512
MMP1																														-1.03225			-1.6485		0.317841			2	0	0.166667
SLPI																				1.20192	2.06806	0.752927	-0.126106		1.15809	1.3206						-2.35218			-2.21778	-1.34994		4	0	0.5					0.000387742	3.41146	-3.03588	-10.3568
CDKN1B		-2.62643	-2.22305	-2.06129	-2.42445	-2.42623	0.810367	-0.0335877	-2.76633	1.55984	1.03162	-0.355112	-0.693372	1.21489	0.775129	0.70969	1.59451	1.07076	0.623599																			7	0.857143	0	0.00424593	2.37203	2.0181	4.78698
GBA					1.25382		-2.35862		0.657295												-0.821231		1.1317		1.23328				-0.486253	-1.80663	-1.68503	-0.447385	-0.447382					10	0.142857	0.444444					0.0602296	1.22019	-1.48912	-1.81701
FUCA1		-0.114966	0.898668	0.160246			-0.21368		-1.67743	-0.341219	0.420279		0.541476				-0.616267	0.343823	0.449686	1.29592	1.36727	1.19258	0.708392	0.777417	0.806577	0.514594	0.260264	-0.377394	-0.245578	0.406462	-0.88497	0.142736	0.783768	-3.25518	0.912386	-0.641321	-1.76646	5	0.52381	1	0.326096	0.486655	0.44253	0.215359	0.0211534	1.67462	-1.23264	-2.06421
ALDOA		0.1499	0.443516	0.738255	0.339308	0.702054	0.249028	-0.172245	0.386911	0.625753	-0.300987	0.842811	-0.373176	-0.0196428	0.159903	0.043009	-0.0983625	0.223478	0.522047	-0.179569	0.18996	0.241386	-0.384583	1.23106	-0.180764	-0.158895	-1.02109	1.45308	-0.305594	0.0849246	0.190957	0.0134863	0.414152	0.686594	0.449807	0.807341	0.96987	327	0.857143	1	0.108121	0.966089	-0.273711	-0.26443	0.433735	0.362776	0.235661	0.0854919
FTSJ3		0.167868	-2.3263	-2.15962	-2.53216	-2.53242	0.0768442	-0.152952	-0.766415	-0.0500654	1.90056	-0.419532	0.00523386	0.557141	-0.929854	1.48246	1.46142	0.386363	1.04495	-0.490742	-1.53618	-1.34029	0.529354	-0.498474	0.48114	0.909183	-0.156958	-1.68007	-0.344584	0.308858	0.691305	0.704481	0.825509	0.549581	0.794419	0.428599	-0.254541	16	0.857143	1	0.00359122	2.44476	1.75155	4.28212	0.029871	1.52475	0.831851	1.26837
RPL26		0.320215	0.513602		0.430473	0.388558	0.233333	0.0106247			0.0080129			0.0451253					-0.0403413	-1.22994	-1.14823	-0.937364	-1.6555	-0.121956	-0.511415	-1.14517	0.500027	-1.29565	0.757145	0.173963	0.695309	0.823811	0.48428	0.719426	0.863434	0.693029	0.951855	12	0.428571	1	0.0227759	1.64252	-0.311868	-0.512252	8.72006e-06	5.05948	1.52305	7.70584
CFL1		0.119451	0.327145	0.149244	0.159322	0.196778	0.253934	-0.123098	-0.19609	0.127408	0.46501	0.674207	0.101093	0.294902	0.402332	0.661281	0.242742	-0.206691	-0.468259	-1.13101	-0.697304	-0.469039	-0.95407	-0.274545	-0.797585	-0.718474	-0.802287	0.998817	-0.00248917	0.217117	0.397301	0.516317	0.826514	1.00082	0.816201	0.93319	1.11272	349	0.857143	1	0.371104	0.430505	0.128058	0.0551296	0.000183525	3.7363	1.1848	4.42677
PRNP																				-1.47687	-1.39415	-1.19278	0.519008	-0.360631	0.00813846	0.768386	-0.763361	-1.53934	0.66004	0.719739	0.789604	0.319957	0.800582	0.826032	0.108955	-0.200786	0.774754	14	0	1					0.00256735	2.59051	1.13672	2.94469
SOD2		0.462778	0.345952	0.757538	0.139511	-1.67475	-0.205656	-0.915506	-0.622846	0.0375889	0.673505	1.10475	-0.134712	-0.0312319	0.0894321	0.16413	0.0753647	-0.359826	0.00729596	0.96297	-0.0594127	1.41905	0.550914	1.45756	0.647839	0.45833	0.651682	1.03092	-0.836761	-1.09239	-1.38138	-0.724572	0.0726481	-0.488826	0.245158	0.911318	0.627741	33	0.857143	1	0.236939	0.625363	0.362677	0.226805	0.00291999	2.53462	-1.08743	-2.75623
OAT		0.199034	-0.388178	-3.41708	-1.09445	0.581419	0.440718	0.792945	-0.734361	-0.0179831	-0.112482	-1.2433	-0.769042	0.274543	0.957033	0.884254	1.49873	0.423212	0.529043	1.41513	1.56506	1.1324	1.09063	-0.820811	1.064	1.07723	0.500467	-0.434815	-1.17741	-1.09169	-1.24822	-0.463556	-0.898732	-1.17995	0.532763	0.0395645	-0.0669672	18	0.857143	1	0.209971	0.677841	0.675548	0.457914	0.00146474	2.83424	-1.34928	-3.82417
TK1						-0.634148		1.33334	0.657295	-0.995342				0.479334		-0.998141	0.362143	-1.41224	0.411281						-0.0966538	0.0431844							0.896605	0.432144		-1.4596		4	0.428571	0.277778	0.641867	0.192555	-0.321812	-0.0619665	0.986681	0.00582311	-0.0168822	-9.83068e-05
CD74		-0.0299057		0.235487		0.0541047		-0.365304	1.39832				-0.181824	-0.352723	-0.219014		-0.514439	1.15728	-0.454145																			2	0.52381	0	0.391985	0.406731	-0.352685	-0.143448
KRT6B																							0.432009		0.527982											-0.355759	0.722884	3	0	0.222222					0.638983	0.194511	-0.296433	-0.0576594
KRT1		2.07179	2.31349	1.96049	-2.04833	-1.57257	-1.33444	-1.75679	-1.30549	-0.671044	0.964411	1.24036	1.18909	-0.174572	0.0825102	-0.213251	-1.20065	-1.569	-1.23705	0.456878	0.531669	0.416343	0.0452087	0.241029	0.0986037	0.429751	0.237801	0.814197	-0.0157435	-0.0171652	-0.00397155	0.396707	0.346973	0.507771	0.329805	0.179402	0.486836	94	0.857143	1	0.825388	0.083342	0.158303	0.0131933	0.285905	0.543779	-0.117874	-0.0640973
TUBB4A			1.37363	0.079277									-0.348853		1.17224		-0.725847	-0.769161	-0.662863	-0.889744	-0.809429	-0.585491	-1.33712	0.206857	-1.25531	-1.13641	-2.38315	-0.959933	1.99495	1.89677	1.94253	0.842433	-0.0741676	-1.30693	-0.336494	0.13249	-2.59825	15	0.333333	1	0.217055	0.663431	-0.993348	-0.659017	0.0386922	1.41238	1.29367	1.82716
GAPDH		0.211738	0.394335	0.428048	0.148687	0.155725	-0.203168	-0.24654	0.177075	0.00325235	0.0559998	1.2013	0.316582	-0.0334549	0.340323	0.259342	0.023458	0.0790173	0.205237	0.590173	0.75847	1.09007	0.3648	1.62006	0.476084	0.593761	-0.0807757	0.992098	-0.26994	-0.0840838	-0.0546279	-0.345199	-0.264286	0.0711202	-0.142168	0.272925	0.612837	937	0.857143	1	0.312018	0.505821	0.153184	0.0774836	0.00142763	2.84539	-0.73424	-2.0892
ASL		-1.51186	-0.627943	2.028	0.647107	0.602146	-1.64855	-1.30912	-0.999881	0.336933	2.51983	0.290753	-1.58349	-1.35157	-1.17733	0.355891	1.18968	1.83561	-1.49305	0.0816719			-0.427995			1.0108						0.768817						6	0.857143	0.222222	0.614226	0.211672	0.341057	0.0721921			0.547326
TMEM97		-2.07981	-0.366183	1.40597	0.336009	0.295422	-2.85128	-3.21369	-2.82426	-2.98453	0.975619	-0.0383601	1.43113	-0.0656646	-0.870058	0.650764	-1.22933	0.451212	1.10977				0.638678			0.891194	0.170173			-0.303448		-0.684773	-2.50833	-0.307043				7	0.857143	0.388889	0.0255972	1.59181	1.63305	2.5995	0.0661846	1.17924	-1.51758	-1.78959
ERBB2								-1.68562	0.133605	1.47143						-0.641781	0.312458	-1.00951	1.19569																			8	0.333333	0	0.992977	0.003061	-0.00892359	-2.73151e-05
CAPNS1		-0.36765	-0.719666	-0.766804	0.400936	-0.165834	0.715277	1.05709	-0.0313474	0.894127	-0.467386	-0.667557	-0.721752	0.429377	0.531351	0.403848	-0.131796	0.332097	0.659939	0.344572	0.108164	-0.191937	0.428063	0.680633	0.36639	0.405793	0.288962	0.361454	-0.518432	0.0265567	-0.126452	0.666708	0.510372	0.0584028	0.587277	0.532425	0.48152	80	0.857143	1	0.807878	0.092654	-0.0720015	-0.00667123	0.689539	0.161441	-0.0637462	-0.0102913
TP53		-1.79995	-0.106266		-0.216183	0.56276	-0.452244						0.89208	-2.36406	1.01883	-2.09621		2.16885																				7	0.47619	0	0.749567	0.12519	0.326278	0.0408466
MT1E					-0.153698	0.624367	0.4869																															3	0.142857	0
HMGB1		-1.40144	-2.99453	-2.79607	1.30629	-2.64378	-0.662227	-0.278115	-0.0122951	0.311367	0.906849	1.19657	-2.85307	-0.260451	0.379379	1.0677	0.986844	-0.46435	0.646191	-1.34584	-1.90502	-2.54843	-1.01744	-1.17644	-1.54061	-1.94633	0.556537	1.20494	-0.117693	0.184227	0.216928	0.807312	1.12239	1.16423	0.554156	0.589061	0.769123	132	0.857143	1	0.0903693	1.04398	1.19738	1.25004	0.0013209	2.87913	1.6676	4.80122
AMY2A												1.3524												0.942979				1.61942										5	0.047619	0.111111
POLR2A		-0.00286205											-0.156246		-0.189531			1.18926		-0.936429	-0.855923	-0.633779	-1.38081	0.161733	-0.987035	-1.18124	-2.43961	-1.006	1.45609	1.32924	1.38663	0.747175	0.56706	0.148835	0.709053	1.18233	-2.66403	12	0.190476	1			0.284022		0.00507461	2.2946	1.56905	3.60035
CYBB									-0.355835	0.981552										0.492135									0.572098			-2.17284	-0.555516	0.323303		-1.20342		6	0.0952381	0.333333							-1.09941
RPN1		0.239111	0.546444	0.62591	-0.0299675	0.367483	-0.181836	-0.0130633	-0.151413	0.143165	0.404271	1.23394	0.337316	-0.578463	-0.0601749	-0.0919128	0.204591	-0.104585	0.131855	0.0679023	0.0955114	0.500312	0.0820168	0.681465	-0.0061715	0.319938	0.485145	0.967457	-0.0176139	0.0516803	0.109764	0.0389676	0.231902	0.380527	0.288709	0.537921	0.554999	94	0.857143	1	0.968732	0.0137963	-0.00766602	-0.000105763	0.402982	0.394714	-0.112969	-0.0445905
RPN2		0.515071	0.627445	0.748709	0.023588	-0.414362	-0.298192	-0.244483	-0.319861	-0.425914	0.616747	0.962542	0.463659	-0.326216	0.130078	-0.268131	0.494169	-0.0014647	-0.0293954	0.462469	0.537237	0.923104	0.565293	0.361382	0.681548	0.733977	0.304018	0.847105	-0.00354425	0.226792	0.121213	-0.320798	-0.382712	-0.161164	-0.076986	0.10763	0.377944	78	0.857143	1	0.357637	0.446558	0.203332	0.0907994	3.81451e-05	4.41856	-0.614195	-2.71386
ACOT7		-0.35627	-1.46388	-1.87156	-1.63247	-2.22134	0.411354	0.196709	-1.92561	-2.70575	0.779867	-0.230822	1.32585	2.25995	2.28764	0.303282	-0.905137	0.771403	0.164491	-0.722381	-0.972461	-0.412382	-0.193633	0.0486294	-0.217052	-0.729041	-0.341084	0.45288	1.02354	0.605025	0.677239	0.572744	0.220821	0.947118	0.136375	0.572427	0.474037	43	0.857143	1	0.00110398	2.95704	2.03615	6.02097	7.34671e-05	4.13391	0.923984	3.81966
H2AC8								-0.636758			-0.591513							1.86312	-0.752948							0.809286												3	0.190476	0.0555556			0.809643
PABPC1		0.533918	-0.377212	-0.836585	0.637524	0.284078	-0.751912	0.540571	-0.722217	-0.399186	0.963812	-1.23646	0.0458789	1.57161	0.969905	0.00753194	0.160529	-1.28047	0.834754	-1.321	-1.08588	-1.21504	-0.919891	-2.69442	-1.07699	-1.27283	-2.71887	0.565158	0.621818	0.758084	0.84535	0.760541	0.952605	0.719008	0.860784	0.987503	0.804119	121	0.857143	1	0.382637	0.417213	0.347568	0.14501	8.24256e-06	5.08394	2.11662	10.7608
ATP1A1		-0.232219	-0.228727	-0.409383	-0.343937	-0.374964	-1.20702	0.567001	0.797234	0.640184	0.22504	0.539841	0.0246126	-0.582616	0.400643	0.512811	0.686952	0.111668	0.731957	-0.455208	0.0225128	-0.239607	-0.0570665	0.715889	-0.237844	-0.211174	0.693021	1.17701	-0.243996	-0.246114	-0.351998	0.463435	0.265065	0.470673	0.642949	0.65477	0.873837	84	0.857143	1	0.151	0.821024	0.382526	0.314063	0.611962	0.213275	0.124565	0.0265667
ATP1B1		-1.39043	-1.07514	1.60207	-1.8111	0.95395	1.46063	1.29351	-0.000979702	-1.6542	0.596541	0.0117294	-0.0946152	-0.247949	-0.118491	0.741199	0.613252	-2.16898	1.3718	0.283842	0.359342	0.0203446	0.123597	-0.768999	-0.148185	0.640374	0.469273	1.09363	-0.626264	-0.181076	0.0651736	0.133387	0.500041	-0.17153	0.646171	0.797158	0.604859	18	0.857143	1	0.802779	0.0954041	0.147351	0.0140579	0.887159	0.0519988	-0.033922	-0.0017639
ALDOB			1.65772	-0.401831					-0.836839																			1.90483	-0.388294		-1.02279					-0.775316	-1.41322	6	0.142857	0.277778							-2.80473
APP		1.59058	0.904206			-0.597412	-0.826886	-1.09761			0.426208				0.621207			0.350873		0.273006	0.636578	1.15519	0.331577	-1.15373	-0.0134414	0.37453	1.37763	1.12634	-1.33304	-1.45737	-1.13503	0.461233	0.349004	0.30525	0.504457	0.243227	0.0439752	38	0.380952	1	0.529911	0.275797	0.471521	0.130044	0.0889055	1.05107	-0.680663	-0.715425
ARG1																														-0.452734								3	0	0.0555556
ALDH2		-0.239873	-0.140865	0.169407	0.522132	0.876239	0.277349	0.558783	0.914965	0.356505	-0.168948	0.756835	0.286573	0.152625	-0.0313325	0.166793	0.0179509	-0.0345411	-0.0524099	-0.747536	0.1266	0.386665	-1.20403	0.344307	-1.87366	-0.99983	0.767433	1.67571	-0.0491509	0.676134	0.954788	-0.495009	0.552114	0.0517951	0.69503	0.320991	-0.149887	53	0.857143	1	0.151756	0.818853	-0.244566	-0.200264	0.278163	0.5557	0.453462	0.251989
ITGB2																					0.743451								-0.901823				0.150112					9	0	0.166667							-1.11931
S100A8		1.12557	0.267249	0.310554	-0.64987	0.711129	-0.912033	0.373198	-0.0085299	-3.15722	0.808812	-0.484961	0.468713	0.42884	1.0407	0.964546	-0.412846	0.252864	-1.35821	-0.641166	-0.561871	1.66419	0.388575	0.447119	0.0440131	0.186393	-0.717369	0.859737	-0.264511	0.625064	-0.103192	-0.554538	-0.565793	-0.183317	1.33372	0.89668	0.828339	8	0.857143	1	0.428708	0.367838	0.405379	0.149114	0.914489	0.0388217	0.0380933	0.00147885
POR		-0.436037	-0.977991	-0.461766	-1.70975	-0.0252334	0.0758514	0.111062	0.106604	0.636002	0.101026	-1.61131	0.00431973	0.629327	-0.661783	0.659844	1.12524	1.38998	-0.552306	-0.865671	-1.11516	-0.903025	-1.31459	-0.0898675	-0.480097	-1.43125	-2.75443	-1.26289	1.44985	1.2101	1.55229	1.25352	-0.366383	1.36906	0.445098	-0.807402	-0.316348	16	0.857143	1	0.303835	0.517363	0.418399	0.216464	0.000354802	3.45001	1.77853	6.13596
SERPINE1																				-1.04387	-0.962924	-0.74491	-1.48137	0.0578858	-1.40071	-1.28443	-2.56955	-1.11203	1.08752	1.14117	0.806444	1.20347	1.15114	0.582321	0.481745	0.225331	0.806511	12	0	1					8.55272e-07	6.0679	2.00306	12.1544
SLC25A5		1.37977	-0.640792	-0.554293	-1.35798	1.97666	-1.66276	1.14828	-1.01411	0.322692	1.06157	0.632126	-1.0263	-1.36729	0.391373	1.8613	-1.58329	-2.32891	-1.5094	-2.83767	-2.74936	-2.94273	-3.16014	-1.6759	-2.34042	-1.47502	-0.204339	0.33535	2.23123	-0.18995	-0.0473951	2.78289	-0.563513	0.365459	-0.563584	-0.503848	0.172272	149	0.857143	1	0.560267	0.251605	-0.385142	-0.0969037	0.00122341	2.91243	2.30375	6.70952
SERPING1		-0.648142	-0.385746	0.221955	-0.507742	0.039491	-0.142021	-0.38173	-0.111546	-0.269404	1.08917	0.791259	-0.196294	1.28066	-0.235692	-0.260349	-0.532752	1.13919	1.24474	0.617451	-0.102822	0.148388	-0.6731	0.572648	-0.898291	0.311125	0.968776	1.31461	0.422058	-1.36069	0.919551	0.234432	-0.272952	0.566223	-0.779529	-0.216617	1.01134	6	0.857143	1	0.0167172	1.77684	0.722759	1.28422	0.596531	0.224367	-0.192774	-0.0432521
CFI					-0.0226452	-0.05819			-0.216718					1.16446							1.24453					0.0782746	0.111217	1.32877	-0.00843271	-0.968296	0.14409				-1.29246			5	0.190476	0.444444			1.26365		0.0481141	1.31773	-1.22197	-1.61023
ISG15		0.387829	0.510408	0.542147	0.0428642	-0.358621	-0.465076	0.430114	0.472945	0.569723	0.273869	0.836849	0.146074	-0.0423539	0.0787613	0.192701	0.372405	0.315539	-0.0444054	-0.0650181	0.0119131	0.399945	-0.107674	0.519786	0.139334	0.319677	-0.794334	-0.0197449	0.502743	1.31316	1.85159	-0.0892534	0.275435	0.356428	-1.06717	-0.397043	-0.360564	148	0.857143	1	0.998427	0.000683791	-0.000321718	-2.19988e-07	0.507451	0.294606	0.22016	0.0648605
MPO																				0.978088	-0.793811	1.08086	-1.63228	-0.0979767	-1.24052	0.657487	0.12963	-1.27117	1.14255	1.3447	0.737846	0.198915	-0.785299	0.767517	-1.00373	0.252239	0.0336737	14	0	1					0.231492	0.635465	0.542011	0.344429
PCCA																	0.12301				1.24983		0.83836		-0.0571718					-0.958991		-0.773392	-0.807642		-0.0375127			6	0.047619	0.388889					0.0223161	1.65138	-1.32139	-2.18212
PCCB								-1.29416			0.244188			0.315024		-0.260349	0.748906	0.687394	-1.47659				-0.338192		0.746374	0.901444			-0.358893			-0.23488						6	0.333333	0.277778			1.33726		0.242731	0.614874	-0.733428	-0.450966
EIF2S1		-0.0399577	-0.380874	-1.05843	0.53463	0.0445025	-1.62886	1.18372	0.767861	-0.264004	1.09439	-0.889351	-0.761603	0.167283	0.279892	0.634215	1.21263	-0.0192888	0.538337	-0.668139	-0.79769	0.126355	-0.579561	-1.57194	-1.04626	-0.358985	0.890486	0.441496	0.756786	0.159572	0.433566	0.438369	0.140074	0.423514	0.472621	0.640675	0.830372	54	0.857143	1	0.379919	0.420308	0.344213	0.144676	0.00488056	2.31153	0.87331	2.01868
HMGN2				-0.326151		1.64707	-0.778506		0.74529											-2.25009	-1.83448	-1.99254	-2.3004	-1.10798	-2.53862	-2.12494	-0.569843	0.51964	0.92661	1.36135	1.17861	0.970838	0.761372	0.694893	0.39276	-0.0276414	0.638374	35	0.190476	1					7.749e-06	5.11075	2.34405	11.9799
FGF1																															-0.358861							1	0	0.0555556
PCBP2			-0.745052		-0.882577	-0.906031				1.70259			0.241543	1.12155	0.268985	0.223967	-1.71768			-2.73232	-2.31474	-1.32384	-3.06156	-1.2541	-1.92872	-2.90605	0.323466	0.830928	0.395375	1.31472	0.287058	-0.0131364	0.491602	1.61004	0.638253	0.433187	0.891858	55	0.428571	1	0.769201	0.11396	0.23544	0.0268308	0.000309153	3.50983	2.26843	7.96181
RPLP1		-0.335519	-0.395454	0.431067	0.519419	0.265315	0.100809	-0.127902	0.358706	-1.2942	0.8005	1.27764	0.597572	0.583652	0.679366	-0.564083	0.253732	-0.0378509	0.519783	0.993517	0.913068	1.50263	0.76836	0.485132	0.763554	1.20891	0.458865	0.7469	-1.37036	-0.46513	-0.163107	-0.873239	-0.644584	0.155667	-0.195754	-0.367565	0.246407	14	0.857143	1	0.0660897	1.17987	0.509785	0.601478	9.94668e-06	5.00232	-1.27985	-6.4022
RPLP2		0.763087	0.0100552	-0.348091	-0.0948355	-0.129365	0.688246	-0.16124	0.431942	-0.058012	0.693836	1.25965	0.303505	-0.136761	-0.428405	0.585305	-0.744364	-0.33565	-0.229522	-0.60687	-0.913342	-0.959025	-1.07239	-0.913192	-0.715621	-1.23662	0.828103	1.08017	0.266894	0.456804	0.571127	0.201418	0.320974	0.664844	0.478157	0.697673	0.78125	55	0.857143	1	0.953712	0.0205825	-0.0149107	-0.000306899	0.00347653	2.45885	0.994213	2.44463
AGO2		-0.697337								-0.940719				-0.145501						-0.323665	-0.245673	0.342457	-0.807342	0.753999	-0.408972	-0.592737	-1.69851	-0.401304	1.7156	0.364051	-0.126452	1.40736	-0.596381	0.92993	1.30502	-2.56344	0.913878	8	0.142857	1			0.673527		0.153645	0.813481	0.747924	0.608422
JUN																				-0.128145	-0.0509545	0.202257	-0.624358	0.942979	-0.536841	-0.404956	1.43217	-0.208356	2.06277	-2.66582	1.21675	1.01622	0.590975	-2.92313	0.0310748	-1.68557	-1.0586	8	0	1					0.491681	0.308316	-0.448792	-0.13837
FABP3																0.121961																						1	0.047619	0
SSB		-0.115857	0.108606	-0.0260867	-0.544218	-0.701639	-0.319632	1.048	0.357515	0.697428	0.317715	-0.0723818	0.376714	0.626036	0.0856639	0.296541	0.359831	-0.0392204	0.0667916	0.665132	0.739068	0.519437	0.51695	0.525432	0.639149	0.626182	0.283095	0.450469	-0.0209496	0.0840466	0.0602431	0.181256	0.285191	-0.126054	-0.0636724	0.0517301	0.154206	69	0.857143	1	0.423569	0.373076	0.168175	0.0627421	7.65774e-07	6.1159	-0.484324	-2.96208
ITGB1		0.111405	0.319673	-0.0532009	0.421702	0.554112	0.319731	0.376832	0.0495261	0.457861	0.180341	0.389574	0.140764	0.432686	-0.879928	-0.327527	0.214594	-0.0469466	0.164491	0.499682	0.504815	0.532321	0.2651	-0.0596174	0.231868	0.198018	0.360759	0.849192	-0.126223	-0.0276051	0.110895	0.0755781	0.0708738	0.51447	0.381083	0.377436	0.483551	92	0.857143	1	0.11448	0.941272	-0.254399	-0.239459	0.165769	0.780496	-0.16912	-0.131997
SNRNP200		-0.0660583	0.154856	-1.61485	0.0562235	-1.36815	-0.163442	1.1557	-0.132995	-1.78633	-0.376074	-0.0626508	-0.216018	-2.04457	-1.84221	1.23772	0.459592	2.50128	0.507489	-1.48126	-2.98733	-2.84745	-2.20055	-1.13587	-2.12565	-2.47061	0.300761	-0.296017	0.812773	0.815862	1.01448	0.80543	0.969705	0.901708	0.54356	0.970277	0.131218	80	0.857143	1	0.456094	0.340946	0.436624	0.148865	1.01019e-05	4.9956	2.46767	12.3275
KRT8		-0.104728	0.292507	0.461931	0.494891	0.594569	0.438362	-0.266416	0.186472	0.23623	0.0655658	0.908406	0.228394	-0.169611	0.353782	0.355946	-0.153075	0.060846	0.176439	0.25235	0.196855	0.746691	-0.211563	0.852202	0.0933109	-0.18285	-0.124444	1.12498	-0.654753	-0.433878	-0.65891	0.411752	0.548948	0.0656187	0.916961	1.0822	0.912182	306	0.857143	1	0.702027	0.153646	-0.0563473	-0.00865756	0.829337	0.0812691	-0.0619344	-0.00503335
CALB1																																	-0.902011					2	0	0.0555556
MYL1		-1.45559				2.27943	1.3937				-0.313235	0.323359	-1.53027	-1.97276	-0.189531	1.30383		-2.24603		-1.92463	-0.580964	-1.65591	-2.61548	-0.793407	-2.54391	-2.44829	0.224182	0.380346	0.77064	0.752747	0.968166	0.154118	0.217321	0.862585	0.592747	0.864719	1.22677	28	0.47619	1	0.210689	0.676359	-1.39984	-0.946794	0.000129898	3.8864	2.04087	7.93165
COL5A2					0.430473																									-0.452734								14	0.047619	0.0555556
UROD		-0.981672			0.206399	0.841272	-0.00422788	-0.739845					-0.511753	-0.749103	1.2536		0.807073		-0.866421	0.253754	0.194388	0.114636	0.283219	-1.45188	0.222646	0.450161	0.111217	0.670291	0.43112	0.49406	0.436952	0.0882448	0.144526	-0.188921	0.395139	0.359221	0.534503	31	0.47619	1	0.828427	0.081746	0.122294	0.00999702	0.358239	0.445828	0.205157	0.0914648
FYN		-1.45559									1.5963																1.3168	-0.43625									-1.8505	18	0.0952381	0.166667			3.0519				-2.29077
BCHE		0.195052				0.268996	0.104767	0.633413	0.135557		0.584762				0.0262374	-0.00898695	-0.245136	0.539408	0.263352																			7	0.52381	0	0.675125	0.170616	-0.0742842	-0.012674
IPO7			1.50792		0.0602485			-0.399661		-0.286596			-0.212089		-0.253899	-0.277821		1.11945		-2.63602	-0.959727	-2.04929	-2.66158	-1.481	-2.90269	-2.81355	0.853667	0.465499	0.505382	0.306981	0.699163	0.534498	1.27372	0.368945	1.15061	0.721692	0.492054	46	0.380952	1	0.827933	0.0820048	-0.126568	-0.0103792	0.000293411	3.53252	2.24864	7.94337
SEC61A1			0.513602		0.430473		0.233333		0.264286	0.106762		1.3524							-0.0403413	-2.25793	-2.172	-2.00065	-2.61758	-0.795567	-2.54601	-2.13247	0.726579	1.23417	0.609412	0.587595	0.576187	0.253938	0.543991	0.485591	0.963329	0.860994	0.627327	28	0.333333	1	0.41291	0.384144	0.346338	0.133044	0.000820426	3.08596	2.00776	6.19586
SRP54		0.320215	0.513602			0.388558				0.106762	0.0080129		0.149327							-1.31721	-1.23515	-1.37007	-1.73718	0.564679	-1.65857	-0.780856	0.437298	-0.134127	1.13112	1.07524	0.905414	-0.0297921	0.593112	0.812989	0.385091	0.380594	0.533225	19	0.285714	1	0.133245	0.875351	-0.253614	-0.222001	0.00034577	3.46121	1.44647	5.00653
RTF1		-1.33227			-1.17058	-1.18998		-1.76367	0.0588374					1.46891		1.92215			1.44054	-0.521432	-0.442628	-0.204533	-0.992427	0.562848	-0.595539	-0.464714	-1.9377	-0.596468	1.36445	0.834654	1.46982	0.213744	0.756309	0.953289	-0.100562	1.09629	-2.07927	8	0.380952	1	0.000691941	3.15993	2.69007	8.50042	0.022062	1.65635	1.07792	1.78542
S100A9				0.0118549										0.576554											0.277717					-1.15438					0.457004			9	0.0952381	0.166667			0.564699				-0.626404
S100A6		0.540677	0.840048	0.79906	-0.0523152	0.322569	-0.0911925	0.0972593	-0.0606535	-0.0457743	0.0151134	1.00715	0.225642	-0.123252	0.0873789	-0.119067	-0.272689	0.343173	-0.215472	0.607312	0.707241	1.09108	0.24386	1.02503	0.437996	0.223337	0.0934144	0.960557	-0.272368	0.0631397	0.0567433	0.0364415	-0.152416	0.626248	-0.100562	0.0117295	0.439603	114	0.857143	1	0.405705	0.39179	-0.155745	-0.0610191	0.0042776	2.3688	-0.520141	-1.23211
EIF4E		1.00802	-0.196816	-0.131436	-0.310647	1.04558	-0.552394	1.66156	0.97169	0.814795	-1.35211	0.559751	-1.14443	-0.82408	-1.32857	-1.30914	0.728084	-1.05081	-1.65701	-0.136109	0.735519	0.19402	-0.19512	-0.155704	-0.104167	-0.412605	0.768374	0.824382	0.0444281	-0.466674	-0.372516	0.940519	0.132155	1.05846	0.300991	-0.143068	0.711662	13	0.857143	1	0.00405461	2.39205	-1.29874	-3.10666	0.759008	0.119754	0.0763742	0.0091461
CEACAM5		0.580211	0.320722	-0.17185	0.682376	0.190171	0.0200069	0.289785	-1.44345	-0.107026	0.266537	-0.800985	-0.0471011	0.340563	0.446141	0.393975	1.06015	-0.391946	0.266945																			7	0.857143	0	0.640725	0.193328	0.13037	0.0252042
CKM		-0.697337	-1.78064	-1.63992	2.25962	2.82955	2.42614	-3.28913	-2.89652	-2.43618	-2.44829	-0.0790733	-0.813094	-0.145501	0.63713	2.35541	-1.31344	-0.344744	1.47836	-1.5754	-0.906823	-0.127189	-3.47187	-0.906865	-1.58982	-2.24306	0.0380246	0.573331	0.562211	0.732211	1.03038	0.522446	0.386121	0.677532	0.585659	0.82259	1.02988	64	0.857143	1	0.599288	0.222364	0.505686	0.112446	0.000499705	3.30129	1.83986	6.07389
ENO1		0.369456	0.446051	0.388315	0.290375	0.171286	0.101427	-0.0174611	0.205566	0.202715	0.260281	0.884199	0.0953266	-0.0554302	0.167409	0.126489	-0.0186844	-0.168262	0.0526222	-0.0904587	0.0021702	0.299572	-0.279251	0.729929	-0.13813	-0.137378	-0.946341	1.03063	0.111441	0.40016	0.482656	0.0616977	0.321828	0.625273	0.433132	0.725468	0.966157	1040	0.857143	1	0.433767	0.362744	-0.0904201	-0.0327993	0.077407	1.11122	0.406341	0.451534
PYGL		0.349776	0.569473	0.677304	0.737717	0.357028	0.199429	0.0752171	0.29469	0.137193	0.156524	-0.0574864	-0.0708245	0.312062	0.44906	0.0874293	0.0128171	-0.421602	0.0307588	0.745022	0.695277	0.97729	0.651271	-1.77098	0.4885	0.410857	0.327511	0.20438	-0.14685	0.153434	0.0574098	-0.419328	-0.354592	-0.532584	0.763702	0.76959	0.329321	124	0.857143	1	0.0121942	1.91385	-0.322121	-0.61649	0.468124	0.329639	-0.234337	-0.0772466
NSUN2		-0.35627	-0.769614	0.194353	-0.224955	0.456431	0.306317	0.677323	-0.14364	-0.58962	0.0786633	-1.40291	0.00767362	0.750699	0.240153	0.771592	0.447202	0.389413	0.495257	-0.697747	-0.288512	-0.0444688	-0.244885	-1.14956	-0.519617	-0.185909	-0.342569	-1.23093	1.05138	0.526021	0.680403	1.16804	0.66438	1.03367	0.513601	0.0244652	-0.220825	35	0.857143	1	0.37744	0.423152	0.247491	0.104726	6.27528e-05	4.20237	1.12726	4.73716
MIA3		-4.52553	-3.98681	-3.74115	0.271128	0.231452	0.351867	-0.92314	-0.630158	-0.0625398	1.56727	-1.4556	0.700808	1.33252	0.798363	1.13177	0.60271	1.19315	0.0960452	-1.52218	0.479251	-1.23964	0.747277	-0.40442	0.960157	1.22443	0.310516	-1.58404	0.872005	0.303914	0.382294	-0.724572	0.29843	-0.642734	1.00029	-0.572053	-0.413072	16	0.857143	1	0.0117754	1.92902	2.1091	4.06851	0.696116	0.157318	0.17035	0.0267991
TPM3		0.475534	1.65217	-1.35414	-0.242385	2.23327	-1.97225	0.824775	0.424032	-0.608139	-2.12704	0.949968	0.866502	-3.07992	0.332022	-2.1245	1.82974	0.750132	-3.29071	-1.88596	-1.54582	-1.95834	-1.83277	-1.07602	-2.94762	-2.09319	0.805979	0.552266	-1.13983	0.595235	0.602949	0.509587	0.953354	0.850046	0.845909	0.988217	1.21765	113	0.857143	1	0.323065	0.49071	-0.814074	-0.399474	0.000875183	3.0579	1.93384	5.9135
ITGAV											-1.71477				-1.7262			-0.47729	1.34586	0.548283	-0.171707		0.445388		1.60629	0.244695								-0.0656419				8	0.190476	0.333333							-0.600232
CAB39		0.320215									0.0080129							-0.146395		-0.828591	-1.07824	0.302827	-1.27989	-0.0540279	-1.50994	-1.07768	0.184622	0.674777	0.231212	0.53425	0.375505	0.539094	0.36935	1.06828	1.59927	0.032302	0.643359	14	0.142857	1			-0.389406		0.00232561	2.63346	1.11764	2.94326
H2BC11								-0.90181	-0.609726	0.727435	-0.836971		0.719598	1.69589	-0.763764		-1.11261	0.56649		-0.785773	-1.83	-0.47795	-2.29619	0.30735	-2.22205	-1.80265	0.721189	1.35257	0.175365	-0.0463412	0.448922	0.10249	0.606195	0.576116	0.474972	0.985302	1.19889	19	0.428571	1	0.692736	0.159432	0.30614	0.0488086	0.0147847	1.83019	1.28394	2.34984
SERPINE2																														0.126785		-1.13536	-0.155518				-1.0586	3	0	0.222222
HSP90AB1		0.00570995	0.31648	0.266991	0.125758	-0.0145659	0.211161	-0.692786	-0.409504	0.584654	0.396492	1.33989	0.446758	-0.312252	0.588626	0.681994	0.372405	-0.171916	0.673534	-2.37725	-2.1378	-1.89297	-2.40035	-0.500351	-2.16789	-1.72268	-3.21745	1.57927	0.152844	0.466699	0.640426	0.609074	0.918393	1.17323	0.73098	0.914495	1.11346	620	0.857143	1	0.0701339	1.15407	0.402404	0.464403	0.000138279	3.85924	2.39523	9.24377
PRKAR1A		0.577791	1.44709	1.02058	-0.456332	-3.26123	-1.32618	-2.53196	-2.17123	0.0393351	0.542409	1.09301	0.392947	0.337814	0.748611	0.942508	-0.173713	-0.22384	0.594851	-1.09711	-1.01595	-0.799982	-0.618645	0.0064229	-0.698433	-1.33557	0.424197	0.500689	0.342264	0.276453	0.659564	0.353158	0.437273	0.976895	0.850745	0.688488	0.843363	40	0.857143	1	0.0513989	1.28905	1.21297	1.56357	0.000250617	3.60099	1.11807	4.02614
LDHB		0.416658	0.113991	0.37311	0.284742	0.517421	0.209346	-0.296109	0.323185	0.433357	0.0252598	1.10307	0.203491	0.324899	0.0919846	0.181876	-0.0745367	0.101615	0.207572	0.399741	0.474766	0.622855	0.0660414	0.682212	0.0312156	0.272408	0.592776	1.19067	-0.164719	0.0218001	0.0503696	0.111574	0.0148787	0.202909	0.190954	0.400461	0.36953	86	0.857143	1	0.869612	0.0606746	-0.0233862	-0.00141895	0.0180568	1.74336	-0.348325	-0.607256
NEFL																				-1.29874	-1.21675	-1.00853	-1.71989	-0.188458	-1.64115	-1.52921	-0.547924	-1.36355	0.440222	0.69503	0.937091	1.35894	1.38126	0.992773	1.30502	-0.549348	0.44738	16	0	1					1.79714e-06	5.74542	1.94695	11.1861
CENPB																														-0.452734								3	0	0.0555556
PDCD6		-1.55989	0.905923	0.580842	-1.39111	-0.0196876	0.274735	-2.00806	-0.175263	-0.333177	1.02757	-0.578902	0.548864	0.892253	1.28055	0.901923	0.797157	0.73505	1.17152	-1.66709	-0.459469	-1.04709	-1.00825	-0.544481	-1.67631	0.415327	0.135258	-1.72705	0.158739	0.927179	0.745825	0.455811	0.875492	0.622629	1.13761	0.516177	0.661281	18	0.857143	1	0.00783476	2.10597	1.16685	2.45736	5.68726e-05	4.2451	1.51999	6.4525
P4HB		0.480809	0.675432	0.468886	0.504833	0.378441	0.312169	-0.0986027	0.253394	-0.0139995	0.0557795	0.891982	0.125201	-0.0881778	0.0176813	-0.0672243	0.113296	-0.0725656	0.165601	0.137295	0.181558	0.508983	0.025765	0.502235	0.148785	0.23048	-0.929189	1.15182	0.00633316	-0.00657379	0.0872354	0.148169	0.25889	0.606202	0.419904	0.756529	0.825513	282	0.857143	1	0.141447	0.849408	-0.202199	-0.171749	0.556555	0.254492	0.127164	0.0323621
KLK3												1.3524												2.16498														5	0.047619	0.0555556
H1-0		-1.21408	2.34703	-0.278649	1.75896	2.27433	-0.723344	-0.989383	0.800522	-1.47266	-1.5176	0.463312	1.44621	-1.01319	-0.852682	-0.852445	-1.21025	-1.24758	0.575869	-2.55465	-1.6731	-2.30756	-2.89527	-1.40236	-3.13825	-2.73541	0.59088	1.14003	0.350288	0.615985	0.951458	0.548972	0.412105	0.545816	0.503544	0.644859	1.19211	48	0.857143	1	0.244454	0.611802	-0.745677	-0.456207	0.000435274	3.36124	2.30454	7.7461
ACYP1								0.923059	1.1383	-1.3887									-0.0403413																			3	0.190476	0			-0.264561
EIF4A1		-2.79105	1.31679	-0.388542	-2.58394	1.21468	-0.850956	0.437042	1.54676	-0.105087	0.402908	1.58254	0.967289	-0.188724	-0.0616698	-0.0933474	0.939994	-0.389718	-1.28793	-2.65514	-3.82669	-3.7192	-2.43916	-1.49949	-2.92074	-1.50123	-3.55354	0.71881	0.964203	1.11331	1.05969	0.843418	1.05559	0.814215	0.700783	0.67427	0.679429	176	0.857143	1	0.466734	0.33093	0.452849	0.149861	5.15395e-06	5.28786	3.2557	17.2157
ANXA2		0.479201	0.87076	0.82772	0.465728	0.563052	0.270709	-0.466052	0.0832369	-0.132762	0.0691523	0.873711	0.0605786	-0.252123	-0.219742	-0.182388	-0.112939	-0.0153861	0.0323301	-0.386803	-0.222339	-0.0840271	-0.573554	-0.398012	-0.472783	-0.463438	-1.67017	0.994052	0.340846	0.394087	0.382418	0.234921	0.386666	1.00426	0.689209	0.913125	1.0821	466	0.857143	1	0.123836	0.907154	-0.300933	-0.272993	0.00142758	2.8454	0.96719	2.75204
CAPN1		0.0964029	0.369565	0.52391	-0.156597	0.036633	0.335297	0.0519748	-0.0389815	0.269726	-0.285182	-0.239516	0.406234	0.0177901	0.397883	-0.040297	0.420515	0.108675	0.00517488	0.6745	0.665512	0.946376	0.588271	0.299141	0.507122	0.715548	0.37278	0.755011	-0.921717	-0.728707	-0.629183	0.133578	0.348817	0.377446	0.232103	0.362289	0.464126	104	0.857143	1	0.514921	0.288259	-0.0774059	-0.022313	0.00415806	2.38111	-0.653945	-1.55712
EIF4A3		-1.37937		0.326831	0.191301			-0.254427		0.727435	0.607538					0.75277	-0.390818	-0.438266	0.672265	-1.32194	-2.03426	-0.207466	-2.48814	-1.30187	-2.41554	-1.10336	0.227532	0.549572	0.895449	0.829691	0.834658	0.912645	0.982445	0.728193	0.375084	-0.121938	0.681113	36	0.47619	1	0.499522	0.301446	0.318345	0.0959637	0.000274868	3.56088	1.80142	6.41465
CA3		-1.73546	-1.39557	1.29688	1.25382	1.77628	1.72556	1.57044	1.1383	-1.3887	-1.4365	1.3524	0.149327	1.01076	0.162691	-1.39792	-2.5562	-1.86404	-0.0403413	-2.03847	-2.28315	-0.948593	-2.72203	-0.903443	-2.6513	-2.55762	0.325679	0.521415	0.568497	0.971744	0.626737	0.314093	0.586403	0.554409	0.975013	1.03799	0.936557	32	0.857143	1	0.162731	0.788528	-0.984596	-0.776382	0.000106755	3.97161	2.20322	8.75033
RPL19		-0.282724	1.30284		-0.153698								-0.420945		1.08915					-1.51155	-1.42868	-0.886214	-1.91906	-0.394149	-1.52959	-1.7336	0.602665	0.580931	0.257111	0.130519	0.730143	1.20129	1.06888	0.758809	0.479485	0.425685	0.72589	18	0.238095	1	0.96151	0.017046	0.0452956	0.000772109	0.00034337	3.46424	1.55523	5.38768
HSPA5		0.116574	0.458767	0.320383	-0.0798493	-0.413962	-0.430757	-0.374795	-0.0503291	-0.262756	0.168875	1.58378	0.380086	-0.302472	0.0469742	0.201706	0.638081	0.496682	1.01946	-0.721346	-0.696308	-0.411311	-1.20487	0.42019	-0.771581	-1.05461	-1.942	1.40095	0.318077	0.461152	0.576523	0.157637	0.550111	0.793656	0.705999	0.928549	1.11596	381	0.857143	1	0.0216245	1.66505	0.549989	0.915762	0.00305557	2.51491	1.1765	2.9588
HEXB		0.34742	0.694671	0.231248	-0.127339	0.240343	0.0739574	-0.872599	0.464805	0.467348	0.0350645	-1.99914	0.00257574	0.607468	-0.00646306	0.325936	0.324031	0.438728	-0.22372	0.545091	0.949228	-0.751523	1.18893	0.0517063	1.01813	0.80622	0.531477	-1.11834	-0.16239	0.488472	-0.364334	0.238332	-0.0361122	-0.976336	-1.21938	0.214672	0.251888	16	0.857143	1	0.465851	0.331753	-0.22393	-0.0742894	0.129731	0.886955	-0.53179	-0.471673
CTSL			-1.75046					0.512774		-0.0324792																												4	0.142857	0
PFN1		-0.118966	-0.0141027	0.211239	-0.152528	-0.0610769	-0.0929511	-0.237307	0.112458	0.116688	0.139505	1.1159	-0.042465	-0.418641	0.254332	0.605433	-0.176125	0.276672	0.481657	0.122577	0.465344	0.669124	0.190794	1.42287	0.222783	0.318523	0.243117	0.727433	-0.21813	0.212725	0.22173	-0.167873	0.184032	0.668648	-0.158305	0.226294	0.647829	169	0.857143	1	0.103894	0.98341	0.274757	0.270199	0.0980161	1.0087	-0.307291	-0.309965
BPGM																					1.20815																	1	0	0.0555556
APRT		0.215671	0.343047	-0.0131982	0.403032	-0.214455	0.20424	0.0591816	-0.188868	-0.000856454	-0.256325	0.656336	0.0504468	0.330954	0.706046	0.315511	0.50134	0.301242	0.333173	0.727814	0.94494	1.00548	0.923244	-0.47089	0.986345	1.14575	0.537917	0.557987	-0.471709	-0.800224	-0.395067	-0.792639	-0.713566	-0.409519	0.0718369	0.244749	0.302067	36	0.857143	1	0.0712592	1.14716	0.23677	0.271613	0.000211874	3.67392	-1.03585	-3.80564
EPRS1		0.0120302	-0.216924	-0.248183	0.172905	0.251269	0.125947	0.245266	0.235156	0.39915	-0.0576998	-0.534879	0.0868203	0.676713	0.706046	0.385128	0.0853679	0.442883	0.25695	0.857092	0.721285	0.866805	0.531486	0.319043	0.70492	0.76763	0.427801	0.471111	-0.0566396	-0.0642808	0.0788358	-0.165502	0.0200787	0.244727	-0.347453	-0.0214002	-0.041405	120	0.857143	1	0.435384	0.361127	0.118968	0.0429626	7.13156e-07	6.14682	-0.668912	-4.11168
ATP5F1B		-0.220569	0.615071	0.873871	0.0832088	-0.318844	-1.00773	0.127933	0.0681892	0.219231	-0.181571	1.7028	0.614077	-0.569377	-0.644653	-0.253027	-0.137612	0.142711	-0.0821141	-1.60852	-1.61699	-1.24073	-1.92999	-0.896896	-1.85293	-1.74482	-2.96346	1.26365	0.67099	0.808322	0.753008	0.566266	0.85647	0.820352	0.76078	0.815029	0.997819	278	0.857143	1	0.956139	0.0194792	0.0167641	0.000326551	3.4175e-05	4.46629	2.18219	9.7463
DDX17		-0.312453	0.580961	-0.428128	-0.182501	-0.662546	0.307833	-0.668678	-0.386412	0.181424	0.823436	0.365387	0.482624	0.445553	-0.52705	-0.539951	1.34386	0.562124	0.0453787	-1.47632	-1.3936	-1.67484	-1.33592	-1.90209	-1.49635	-0.763289	1.05356	1.25123	0.365583	0.0888578	0.272852	0.463435	0.559136	0.241819	0.396885	0.386008	1.32114	59	0.857143	1	0.0585085	1.23278	0.507985	0.626235	0.00559164	2.25246	1.31482	2.96157
RAB14		0.600077		-0.492283				0.311116						0.363138	0.467799			0.1845	0.290424	-1.44112	-1.68825	-1.49823	-2.16298	-0.646062	-1.02295	-0.451711	0.808955	0.323729	0.559971	0.621087	0.429489	0.669486	0.638519	0.572813	0.122961	0.892892	0.904254	18	0.333333	1	0.53749	0.269629	0.186829	0.0503746	0.000449894	3.34689	1.46556	4.90508
UMOD		-1.04332	-0.752761	0.624091		-0.91396			-1.13811		1.54122	2.24591		0.146483			-1.72762	-0.0409312	-1.65189	1.51419	-0.25991			2.90463	-0.734776			1.15895										7	0.52381	0.277778	0.377708	0.422844	0.73034	0.30882
HEATR5A		0.166901	0.111297	0.823261	-0.672464	-0.698872	-1.41638	-0.454481	-0.906527	-0.671733	0.320596	-1.61131	1.719	1.02718	0.723188	0.659844	1.12524	-0.0357953	0.3312																			19	0.857143	0	0.0348089	1.45831	0.886459	1.29273
LAMB1		0.591023	1.32508	-1.25198				0.948777					-1.77231				-0.788419	0.173796	-2.44161	-0.915117	-0.834698	0.0543854	-0.487485	-1.35966	-0.83906	-0.914147	0.523206	0.0556246	-1.61163	-1.66906	-1.02094	2.15997	2.43392	2.28928	-1.48628	-0.193596	-0.993613	86	0.380952	1	0.09355	1.02896	-1.61036	-1.65699	0.425693	0.370904	0.513889	0.190603
YES1			0.158714											-0.389083		-0.277821			-0.491963	-0.197076	0.210105	0.13096	-0.688869	0.876354	-0.601869	0.612904	-1.54541	-0.27638	-2.3087	0.585642	-0.70946	-1.27601	3.06051	0.677532	-1.10194	2.18894	-1.62222	11	0.190476	1			-0.545004		0.870166	0.060398	0.108175	0.00653353
LYN		-0.383198	0.649552	1.9597	-2.24273	-0.283378	1.87592	-2.30445	0.414839	-0.61734	1.59808	-0.246426	0.858049	-3.09007	0.979608	2.133	-2.67648	-3.4086	-2.58867																			7	0.857143	0	0.505202	0.296535	-0.612269	-0.181559
RET								0.0106247																														4	0.047619	0
SLC4A2		-3.32404	0.261811	-0.10831	-0.285317	0.129579	-4.12933	-0.28047	-1.11568	-1.27443	0.717918	-1.10875	0.25432	0.538384	-0.132877	0.868909	0.424352	1.2507	0.803464						0.770235					-0.69								10	0.857143	0.111111	0.0169523	1.77077	1.52696	2.70389			-1.46024
U2AF2		-0.627078	0.193787	0.240587	1.50435	0.0596124	-0.120384	-1.0065	-0.0898822	-0.868394	1.11012	0.803465	1.19765	-0.346171	-0.212728	-0.238311	1.23157	-0.553544	-0.44733	-2.48143	-2.39458	-1.88939	-2.51691	-1.33158	-2.75686	-2.34712	0.572321	0.291342	0.585113	0.506891	0.717251	0.715707	1.12653	0.888205	0.963191	0.488395	0.70988	38	0.857143	1	0.329384	0.482297	0.362068	0.174624	3.62066e-05	4.44121	2.39504	10.6369
SEPTIN11		-0.383198	-1.48889	-0.0770201	-2.24273	-1.6711	1.00303	0.815179	-0.459173	-0.61734	0.753091	0.944789	-0.515975	0.896592	-0.604177	-0.613966	0.801729	0.739565	0.132666	-1.47136	-0.594252	-0.362009	-0.698221	-0.675292	-0.298978	-2.01296	0.586528	1.18931	0.506274	0.149873	0.377636	0.969746	0.570329	0.514191	0.712121	0.444118	0.145177	21	0.857143	1	0.0653297	1.18489	0.850618	1.00789	0.0100127	1.99945	0.969633	1.93873
THBS1		0.412018	0.39378	0.212709	-1.34121	0.0295057	-0.440229	0.109195	0.564155	0.406898	0.64606	1.52135	0.42509	-0.381985	-0.904418	-0.902094	0.472043	0.413948	0.901624	0.935299	1.0155	1.18106	0.482981	0.464176	0.591913	0.875782	0.185826	1.21797	-1.27698	-1.20566	-0.890026	-0.183978	-0.166869	0.113639	0.220649	0.429334	0.627381	266	0.857143	1	0.552348	0.257787	0.204978	0.0528406	0.00122686	2.9112	-1.03145	-3.00275
SP1							0.233333				0.0080129												0.8687		-0.224523							-2.76297	0.590975					4	0.0952381	0.222222			-0.22532		0.508418	0.293779	-1.40808	-0.413666
COL1A2		-0.809441	-1.09552	-0.454057	0.743493	0.121219	0.81876	-1.2023	0.59657	0.151248	0.794289	2.12926	0.68838	-0.272887	-2.65266	0.167174	-0.43033	0.235595	-0.822729	0.0731788	-0.315154	0.752927	-0.269921	1.99759	-0.544853	0.45833	0.457158	1.17306	0.499454	0.994756	0.290501	-0.0860344	-1.10019	0.261772	-0.243414	-0.276314	0.349073	31	0.857143	1	0.835716	0.0779413	0.107347	0.0083668	0.319425	0.495631	-0.343635	-0.170316
TNS3		0.289256	-1.42433	-0.353536	-1.00704	-4.38015	-0.810306	0.242436	-0.0553922	0.556325	0.222688	-1.5404	0.923798	0.975584	1.85125	0.0895717	1.08577	0.108871	0.927432	-1.17119	-1.08973	-0.876605	0.442699	-0.065179	-1.52082	0.443447	-2.72354	-1.23768	1.35423	0.726297	1.31372	-0.683936	1.66885	0.833294	-0.112736	0.0130686	0.0814877	17	0.857143	1	0.0457121	1.33997	1.28748	1.72518	0.00397593	2.40056	1.44365	3.46558
RHOC							0.901044							-3.04919						-0.865671	-1.11516	-0.903025	-1.62443	-0.0898675	-1.54492	-1.43125	0.983409	1.27372	-0.422469	0.469343	-0.255725	0.687236	0.559136	-0.0118854	0.701619	0.950509	1.16948	11	0.0952381	1			-3.95023		0.0224977	1.64786	1.01827	1.67797
CD55																													-0.351476	-0.277454	0.116998			-1.18277	-0.457497	-0.740747		7	0	0.333333
SLC3A2		0.379257	-1.01003	0.379057	-0.70589	-0.366809	0.913311	0.311116	0.07112	0.788214	0.666246	-1.6313	0.602959	-0.168291	0.685575	0.414759	-0.0246203	0.420682	0.526514	1.09045	0.953681	1.12025	1.01102	-0.96317	0.612741	1.27329	0.123164	-0.253453	0.32858	0.284058	-0.437217	-0.764082	-1.00505	-0.755052	-0.571146	0.462253	0.0508979	19	0.857143	1	0.807421	0.0928999	0.0814647	0.00756806	0.018833	1.72508	-0.819415	-1.41356
GUSB		0.24886	0.447332	-0.10831	-1.23971	-0.893127	-0.271972	1.16392	0.550996	0.702467	0.2852	-0.75936	0.824591	-0.513865	-0.373617	-0.392709	-0.419854	0.537812	0.643598	0.607312	-0.577617	0.962966	1.36064	0.111846	-0.283221	1.06749	0.606729	-1.05694	-0.0519104	0.0178695	-0.257649	0.889261	0.104184	0.39266	-1.08775	-0.459488	-0.488779	19	0.857143	1	0.795561	0.0993267	-0.0854061	-0.0084831	0.227232	0.64353	-0.415644	-0.26748
PFKM					-0.606816	0.753577	1.49874							-1.17143	0.579281	-0.998141				0.257472	0.33308	-0.566384	0.173224	0.224711	1.33195	-0.0346041	-0.0309291	-0.941704	0.470417	0.532801	0.869977	-0.50008	0.367483	-0.131581	0.146485	0.163285	0.142259	8	0.285714	1	0.263967	0.578451	-1.0786	-0.623916	0.564736	0.248154	0.146025	0.0362369
MSN		0.126412	0.399599	-0.510411	0.311543	0.40051	0.246186	0.225717	0.0649599	0.373759	0.146796	-1.16583	0.22216	0.590772	0.314855	0.135052	0.350849	0.29425	0.334072	-0.798369	-1.22071	-1.4372	-0.977084	-2.75349	-1.06883	-1.04865	-1.84996	0.628863	0.518213	0.699486	0.701718	0.500166	0.75241	0.907036	0.836141	0.993396	1.09927	315	0.857143	1	0.814766	0.0889671	-0.0461439	-0.00410529	9.8917e-06	5.00473	1.94814	9.74991
SRPRA			-0.15161				0.116935	-1.67086		1.19748						1.52329	0.328911		0.378471	0.541908	0.616349	-0.754815	1.18595	0.0486294	0.407584	1.00467	0.527627	-0.794773	0.146945	0.213909	-0.0100373	-0.871798	0.882229	-0.484721	0.461484	-0.568523	-0.114441	10	0.333333	1	0.310753	0.507584	0.870572	0.441888	0.255514	0.592585	-0.347565	-0.205962
ASNS						-1.37804		-1.97505	0.730372	1.19394			-0.225807	-0.405565	0.656743	-0.292995	-0.570108	1.65526	-2.22608										0.608917	-0.726964	0.330524	-2.28208	-1.60175	-1.4178				16	0.52381	0.333333	0.854816	0.0681275	0.155974	0.0106262
GSTA1								1.01492						-0.108577		-0.90863	0.464565		-1.20457																			5	0.238095	0			-1.45423
SOD3																				-0.401863	-0.653258	-0.423292	-1.19036	1.44941	-1.10738	0.546402	-2.19349	-0.805183	0.716057	0.09716	-2.99596	2.02587	1.33154	1.68285	-0.0047302	-0.0341876	0.337193	13	0	1					0.161318	0.792317	0.881646	0.698543
HMBS		1.15403	1.54791	-2.85811	-3.29723	1.18506	1.85768	0.559011	1.89071	0.239166	-0.928649	-0.877115	-0.74163	0.191279	-4.03185	-0.232767	0.0586734	0.457478	0.945136	-0.745461	-0.665738	-0.436254	0.600805	0.346313	-1.1192	0.852328	-2.20865	-0.817549	1.20733	1.66352	0.82221	-0.243373	0.251163	-1.02725	-0.0312426	0.373024	0.681379	11	0.857143	1	0.324906	0.488242	-0.826408	-0.403487	0.0507652	1.29443	0.876686	1.13481
HNRNPA2B1		-1.04982	1.02476	-2.48505	1.64696	-2.30789	1.19118	-1.4604	-1.14479	0.673326	1.25648	1.05093	0.227546	-3.16244	-0.404479	0.208484	-0.718091	-1.76626	1.4436	-2.47636	-3.64864	-2.70922	-3.56853	-2.54868	-3.50458	-2.86173	-4.86639	0.680712	0.619493	0.892009	1.04415	0.691257	1.06875	1.45769	0.709419	0.686948	0.999393	329	0.857143	1	0.758999	0.119759	0.2275	0.0272451	1.79494e-06	5.74595	3.74139	21.4979
COL4A2		-4.41038	-0.18714	-0.535907	0.893014	0.0328286	-4.62587	-5.06867	0.755292	-4.76297	2.14679	-1.38887	1.17113	-5.33034	0.923899	0.0703652	0.740557	1.32929	0.784879	-0.0935314	0.65717	1.06312	0.51695	1.95023	0.613604	0.5959	0.36265	0.721224	0.492579	0.37937	0.860303	-0.233089	-0.350866	0.122067	-0.438982	-1.83	-1.18067	27	0.857143	1	0.0953835	1.02053	2.03972	2.08159	0.0123907	1.9069	-0.951845	-1.81508
CYC1		0.48631	-1.11569	-1.0066	0.13828	1.22086	1.66935	-0.313186	0.828123	-0.203689	-0.891386	-0.50601	-0.135915	0.668071	-0.166095	0.695516	0.560979	0.883777	0.607586	0.385929	0.737403	0.733982	0.190794	-0.00534768	0.0425837	0.569904	0.601749	0.724479	-0.0265265	0.0428939	0.0521491	-0.461774	-0.26358	0.0764945	0.630101	0.412005	0.655354	36	0.857143	1	0.997075	0.00127219	0.00141916	1.80543e-06	0.0659013	1.18111	-0.318262	-0.375901
PTPRC																				1.13614																		4	0	0.0555556
SNRPB2		1.3778	0.840879	-0.841814	-3.08042	-1.10929	-0.504418	1.14617	0.145715	1.19545	-1.55113	1.77803	-0.529984	-3.38741	1.31568	1.22843	0.783997	0.270254	0.827767	0.704146	0.777922	0.45508	-1.57882	1.49922	-1.49895	-1.38444	-0.76602	0.359568	0.120029	0.55465	0.26814	0.839443	0.395627	0.987089	0.104304	0.277698	0.926209	15	0.857143	1	0.815812	0.08841	0.173952	0.0153791	0.122397	0.912229	0.656165	0.598573
MYL3					-0.763094	1.41126									1.32989	-1.1669			-1.49633																			3	0.238095	0	0.623238	0.205346	-0.76853	-0.157815
GMDS			-0.519261	-0.438543		0.713931		-1.18347		-1.03807	2.95744			-1.21859		-1.04156	-1.42664			-1.28322	-1.2013	-0.992481	-1.39553	-0.173461	-1.62651	-1.19635	-0.218581	-1.34824	0.840324	1.34698	1.53135	0.715082	0.364126	0.381094	0.262124	0.806328	0.219278	16	0.428571	1	0.764294	0.11674	0.310742	0.0362759	1.04706e-06	5.98003	1.76693	10.5663
NFIC										-1.3887																			0.572098	-2.97635								6	0.047619	0.111111
SUB1		-0.740395	-0.171372	0.140352	-0.597124	-0.989611	-0.524252	1.21546	0.274575	0.683111	0.564724	-0.104025	0.158789	0.490702	-0.336267	-0.356866	0.374119	0.101615	0.207572	-0.675889	-0.596451	-0.364293	-0.827142	-1.12843	-0.301061	-0.164916	0.0195213	0.213352	0.585766	0.47855	0.373849	0.514653	0.987061	0.997758	0.456226	0.489008	0.608562	30	0.857143	1	0.459482	0.337731	0.201069	0.0679071	8.0117e-06	5.09628	1.03519	5.27563
EEF1A1		-0.113131	-0.0375211	0.106525	0.340629	-0.0253963	0.415437	0.125539	-0.0883483	0.0381062	-0.0841924	0.727847	0.381302	0.564589	0.726055	0.401766	0.0892064	0.143593	0.301684	-0.687429	-0.725595	-0.788409	-0.978012	-0.918845	-0.916183	-0.791152	-1.94837	1.56967	-0.208172	0.0914996	0.215222	0.636309	0.906678	1.07978	0.676036	0.845696	1.15478	803	0.857143	1	0.0255743	1.5922	0.276668	0.440509	0.00189597	2.72217	1.28691	3.50318
RPS17		-0.392097	1.99049	-0.0848923	-0.843838	-0.291879	1.86678	-0.754193	-0.468326	-0.626501	-0.700267	1.78146	-1.09466	0.886479	0.969905	-0.623277	1.80838	-0.988599	-0.882216	-2.59094	-2.17394	-0.352538	-1.43618	-1.43744	-1.35516	-2.77027	0.546985	1.03185	0.390656	0.876639	0.656819	0.626462	0.513511	0.605087	0.506592	0.601559	0.81557	37	0.857143	1	0.878645	0.0561865	0.0846286	0.00475498	0.00101903	2.99181	1.79228	5.36217
KRT19																							0.558863															1	0	0.0555556
RPL23		-0.409784		-0.100537		-0.308774			-0.486517	-0.644708	-0.717853		-0.541121	1.83202		-0.641781	-0.9692		1.81821	-1.62482	-0.747084	-1.3458	-2.02506	-0.82362	-2.26108	-2.16035	1.09188	0.929624	0.101911	0.645704	-0.031721	0.294652	0.0669899	0.85847	0.901925	1.10835	0.757279	23	0.52381	1	0.409777	0.387452	0.52011	0.201518	0.00342429	2.46543	1.51887	3.74468
GNAI3			-0.409926	-1.61944	-1.94048		0.0848029	0.50275		0.578583	-0.135767			0.565946	1.17224	0.601488	1.01325		0.501366	-0.274688	-0.196896	0.050683	-0.761505	0.801338	1.3845	-0.545698	-1.63928	0.760921	0.842174	-0.129733	0.525178	1.14532	-0.485945	-0.114672	1.40864	-2.48179	0.516394	6	0.571429	1	0.0466914	1.33076	1.08704	1.44659	0.716315	0.144896	0.182911	0.0265031
MYLPF		-3.73903	-2.69639	-2.51211	1.75742	1.4859	0.540419	-1.2282	-3.91064	-1.08095	0.305279	-0.999836	1.4447	2.03561	-1.09517	1.32381	1.2799	0.589069	1.31736	-1.01916	-0.473622	0.00213891	-3.388	-1.91122	-3.63492	-1.70885	-0.610198	0.02624	1.10804	0.862411	0.95549	0.545517	0.213037	0.664799	0.854362	0.848183	0.898227	87	0.857143	1	0.0270977	1.56707	1.95381	3.06175	0.00023513	3.62869	2.18529	7.92976
KRT16		1.53543	1.20787	0.673095					-0.461006		0.151793			-2.40697	0.977664	-0.615832	-2.67861		0.130558	0.844092	0.661553	-1.0503	-0.264629	-0.227491	0.138086	-1.568	-0.596764	-1.4034	0.153226	0.220102	-0.195694	-1.02658	-0.0353135	-0.287895	2.63127	1.06292	0.798002	25	0.47619	1	0.114077	0.9428	-1.47908	-1.39448	0.112944	0.947138	0.754099	0.714236
RPSA		0.702333	0.868489	0.883195	-1.43016	-2.02187	-0.247058	-2.05134	0.657295	1.12079	-0.457015	1.57383	1.08101	-0.486303	-1.93096	1.15255	1.08394	-3.12988	0.411281	-2.26197	-3.30014	-2.82989	-1.87483	-1.89046	-2.54982	-3.22041	0.944862	1.19628	0.550506	0.483812	0.492729	0.453199	0.261488	0.636734	0.727077	0.824047	0.871602	72	0.857143	1	0.896723	0.0473417	0.0907532	0.00429641	0.000748196	3.12598	2.34306	7.32438
IL6R																																			-0.669343		0.256386	2	0	0.111111
CD63																																		-0.472363				2	0	0.0555556
SNRPA		-1.49794	2.0834	-1.06307	-0.746914	1.42722	-1.63425	-1.29416	-1.60568	0.351269	-1.20032	1.49004	0.373978	1.96579	-1.81948	1.89034	-1.55006	-2.29609	-1.47659	-0.29176	0.580507	1.34072	0.405739	0.784837	-1.00351	-0.562095	1.39822	1.99173	-0.231946	-0.739135	-3.37482	0.434972	0.0545852	1.3985	-1.01549	-3.06217	0.02584	9	0.857143	1	0.840648	0.0753856	0.150861	0.0113727	0.0629384	1.20108	-1.23934	-1.48855
ENO2		0.199034	1.75026	2.0088	0.313064	0.848757	-0.764041	-1.03192	-0.734361	0.60269	0.487043	-0.0520833	-0.769042	-2.70898	0.030578	-3.04459	1.8855	-1.29443	-1.18793	-0.124587	-0.841817	0.389425	-0.455007	-1.04657	-0.73142	-0.849681	-0.0926021	0.582336	0.451577	0.893048	0.447299	0.424955	-0.0415693	0.176291	0.886622	0.856162	0.91889	35	0.857143	1	0.101466	0.993677	-1.09402	-1.08711	0.00095457	3.02019	0.909244	2.74609
ACAA1		0.175616	-1.75913	-1.61944	-0.532968	0.559049	0.416663	0.767802	-0.277442	0.578583	0.463758	-0.907479	-0.348853	1.32436	0.35727	-0.429103	1.01325	0.948481	0.1706	0.763343	1.02833	0.586348	0.956495	-1.18255	0.897509	0.717786	0.51614	-0.0169644	-0.425581	-0.768787	-0.826383	-0.21566	0.387716	0.138625	0.44139	-0.156254	0.234019	25	0.857143	1	0.253738	0.595614	0.47595	0.283483	0.0458763	1.33841	-0.606373	-0.811577
RCN3		0.405079	-0.196816	0.620256	-0.310647	-1.72987	1.42023	0.749126	-2.6367	0.814795	0.0923963	-0.282074	0.799864	-0.82408	-0.671244	0.841557	0.728084	-0.0460564	0.0599583	-1.55913	-1.47607	-1.62029	-1.21705	-0.760125	-2.1991	-1.01319	-0.952668	-1.62051	0.806397	1.39254	1.29069	0.676095	0.0476471	0.871388	1.15417	0.696157	0.346906	26	0.857143	1	0.724187	0.140149	0.173662	0.0243385	1.22702e-08	7.91115	2.1889	17.3167
GSTA2										0.727435								-1.15115																				6	0.0952381	0			-1.87859
FHL1		1.17001				-0.1874				-0.51391				-0.640005	1.08915			-0.859281		-0.881006	-1.59513	-1.40152	-1.32895	-0.875683	-0.806881	-1.89412	0.12123	0.0892863	-0.28614	-0.741561	-0.641774	0.956117	1.10358	1.33933	1.30795	1.35305	1.14788	26	0.285714	1	0.733856	0.134389	-0.292946	-0.0393688	0.000771459	3.11269	1.56791	4.88042
SNRPC								-0.491524	1.27742							-0.367332	-0.655167			-0.613545	-0.534364	-0.299809	-1.07863	0.473816	-0.994754	-0.871142	0.591349	-0.687369	-0.215467	-3.5155	-0.623485	1.12943	0.948608	1.41649	1.39216	0.942726	1.16291	8	0.190476	1	0.419189	0.37759	-0.904196	-0.341415	0.212258	0.673137	0.739146	0.497547
MMP10																				-0.359078	1.30787	1.27109											-1.42272			0.0371406	1.30494	7	0	0.333333					0.469492	0.328371	-0.766843	-0.251809
LGALS1		0.325339	0.41589	0.730734	-0.23742	-0.00260708	-0.399214	-0.163997	0.0362935	0.16666	0.117329	1.47395	-0.0603383	-0.654625	0.282547	-0.238982	-0.0891664	-0.140337	0.089594	0.574377	0.764355	0.990482	0.534541	1.49712	0.625287	0.590159	0.282898	0.948739	-0.486561	-0.00444042	-0.025479	-0.440613	-0.203327	0.0337546	-0.31448	0.246441	0.357857	241	0.857143	1	0.964816	0.0155556	-0.0101896	-0.000158505	4.24563e-05	4.37206	-0.849423	-3.71373
QDPR				-0.373088				1.60533	-0.803419	0.140213			-0.832548	0.516258	0.614707	-1.85322	0.787806	0.343823	0.449686				-0.187667								-0.926513	0.0933	-0.322986					10	0.52381	0.222222	0.830206	0.0808143	-0.138472	-0.0111905			-0.197733
RAB7A				1.23983			-0.452244	-0.706004		-0.5803		0.965639			-0.56495	-0.576322				-1.94788	-2.19293	-1.67995	-1.14418	-1.13587	-1.50102	-1.38655	0.974948	1.398	0.116133	0.0802059	0.452443	0.40685	0.598379	0.444855	0.642949	1.05193	0.597715	28	0.333333	1	0.92743	0.0327188	0.0661345	0.00216384	0.0042173	2.37496	1.44521	3.43232
CRIP2		-0.154104	0.0730853	0.125627	-2.25994	-2.26403	-0.253881	-1.41109	-0.22355	-1.2563	0.135905	0.585107	0.713315	1.15692	-1.28087	0.256527	0.618539	1.01043	1.49788	1.49356	1.0994	1.39701	0.456666	-0.253552	1.10741	1.15255	0.14951	0.724479	-0.723166	-1.01116	-0.546095	-1.50972	-1.14823	-0.340163	0.575386	-0.311837	0.569014	11	0.857143	1	0.00481901	2.31704	1.36866	3.17124	0.000648783	3.1879	-1.30811	-4.17013
SPARC																					0.00496317	1.0854	-0.571811			0.415071	1.09967						-0.0289143		0.149864			6	0	0.388889					0.54904	0.260396	-0.346184	-0.0901448
GSTM1		-1.3402	-2.93766	0.775171	0.229258	-1.19755	0.892905	1.61251	-1.44345	1.38844	0.96774	1.72449	0.756651	0.340563	-1.64751	1.42457	1.06015	-1.10483	-0.285796																			9	0.857143	0	0.379549	0.420732	0.584068	0.245736
TPM1		-2.26217	-0.53555	-0.454057	-0.66402	1.14392	2.31099	0.357516	-0.0235514	0.439342	-0.270265	-0.144035	-0.115372	1.745	1.44137	1.34905	-0.43033	-0.47729	-0.371107	-2.72565	-1.8434	-1.17674	-1.56225	-0.345642	-2.98725	-2.89964	0.22013	2.00343	1.76258	0.167365	0.197285	-0.0185373	-0.239848	0.432144	0.373813	0.307214	0.625755	88	0.857143	1	0.615783	0.210572	0.268288	0.056494	0.011801	1.92808	1.65831	3.19736
CLTA			1.50792		1.46776	-0.788229	-1.03207	-1.3121	1.36541	0.334077	-1.21693		0.358182					-1.60295		-1.04066	-0.630019	-0.741589	-1.16852	0.0609885	-1.39768	-1.28135	0.728943	-1.10886	0.683178	0.505283	0.811948	-0.0556233	1.15838	1.29895	0.163428	0.782602	0.26542	11	0.47619	1	0.246253	0.608618	-1.04096	-0.633548	0.000169784	3.7701	1.3547	5.10737
CLTB				-0.136536	1.09128	-0.347651			-0.528374	1.68365					-0.67753	0.835525	-1.01792			-1.18475	-1.10322	-1.23306	-0.86668	-0.398269	-1.53361	-1.73769	0.154279	0.323309	0.427339	0.490333	-0.498648	0.240501	0.712778	1.06977	1.17089	1.19647	1.14533	16	0.380952	1	0.40653	0.390907	-0.639116	-0.249835	0.000153495	3.81391	1.50383	5.73545
CRK		-1.35708	-1.04416	1.63158	0.212904	-1.78963	0.00266855	-1.7903	-1.46081	1.37106	0.629709	0.380448	-0.063066	-0.210045	-0.0821258	1.8962	1.37498	-0.411903	-0.305745	-1.62723	-1.21419	-1.3483	-1.71749	-0.505964	-0.886215	-1.84471	-0.16633	0.466768	1.55889	0.874811	1.06112	0.688668	0.965347	0.161897	0.234737	0.41568	-0.0154938	23	0.857143	1	0.130089	0.88576	0.825802	0.731462	7.306e-05	4.13632	1.64326	6.79704
CNP		0.33756	-0.186062	0.412141	-0.0854821	-0.120143	-0.313677	0.0292483	-0.510534	0.284505	0.0252598	-2.10206	1.2086	0.241327	0.65604	0.302607	0.1114	0.228721	0.163729	-0.556232	-0.477286	-0.240528	0.7779	0.529212	-0.940686	1.48221	-1.97979	-0.63081	1.30266	1.08427	0.842497	0.570853	1.07784	-1.56494	0.812997	-2.95115	-2.1283	22	0.857143	1	0.733916	0.134354	0.109786	0.0147501	0.853862	0.0686125	0.120302	0.00825423
HMOX1				-0.116051	-1.70131	-1.71325	0.33837	-2.35183		0.212027	0.709216		0.246043	1.37788	-0.652282	0.859754	-0.990196																					5	0.571429	0	0.087458	1.0582	1.14708	1.21384
DLD		-0.117304	0.541609	0.376536	-0.577598	0.608182	-0.503552	0.45329	0.500751	-0.0895089	-0.427029	1.09887	0.366782	0.306379	0.413344	-0.966591	-0.0591996	-0.371826	-0.265684	-0.0139772	0.171978	0.433794	-0.234941	-0.736865	-0.231204	0.354344	0.738163	0.799731	0.311741	-0.0608911	0.354588	0.219499	0.165983	0.155667	0.815899	0.300664	0.362283	50	0.857143	1	0.637764	0.19534	-0.121929	-0.0238177	0.429506	0.367031	0.149379	0.0548267
RPL12				-0.544509	-0.763094	-0.788229	0.460156		-1.00273	0.334077	1.07257	1.48036	0.358182		1.32989	1.87287	-1.57005			-1.20999	-1.92277	-1.7418	-2.6932	-0.873674	-2.30993	-2.52804	0.799484	1.21934	0.109656	0.27086	0.258123	0.633352	0.561481	1.09398	0.96034	0.470094	0.910943	31	0.571429	1	0.0726891	1.13853	1.14136	1.29947	0.00161443	2.79198	1.8366	5.12776
STX7		0.717358	-0.466762	-0.388542	-0.59226	0.767929	-0.850956	-1.12278	-0.821387	0.515586	0.402908	0.391321	-0.849072	0.496406	0.59566	-0.982423	0.380129	2.04081	0.429038	-1.04387	-0.962924	-0.74491	-1.17153	0.0578858	-0.335887	-0.200371	0.888994	-1.11203	-0.151038	0.230673	0.00638324	0.999151	0.903823	0.582321	1.02503	0.52107	0.806511	11	0.857143	1	0.150973	0.821101	0.571843	0.46954	0.00120801	2.91793	1.06095	3.09578
PURA		0.475534				-0.850798			0.424032	-1.22881			2.11259				-1.64847	-1.68039		-1.30642	-0.100284	-1.01647	-0.670715	-0.195882	-1.64839	-1.53659	0.00712197	-1.04442	0.621338	1.01811	0.564166	1.02972	0.784918	0.571164	0.469568	0.339553	1.01493	14	0.333333	1	0.92869	0.032129	-0.110412	-0.00354743	3.92159e-06	5.40654	1.54728	8.36543
TACSTD2																				1.33072	0.351777		1.37401		1.20469	0.431567	-0.00822351						-1.04231		-1.5014	-2.89314		9	0	0.5					0.00140082	2.85362	-2.59304	-7.39954
PARP1		-0.180467	0.153842	-0.235699	0.159322	0.121219	0.151049	-0.075386	0.457452	0.212027	-0.0716396	0.348401	-0.115372	0.441828	0.274172	0.228945	0.0271134	0.172857	-0.0249079	0.484045	0.387348	0.731896	0.462231	-1.22929	0.480868	0.271468	0.457646	0.674155	0.0442044	0.112623	-0.0551857	0.256127	0.090352	0.257489	0.0712487	0.290905	0.368831	102	0.857143	1	0.562294	0.250036	0.0575597	0.014392	0.490814	0.309083	-0.142641	-0.0440879
IFIT2																				-1.08481	-1.00369	-0.787251	0.523548	0.0183194	-1.43933	-1.32375	-0.689587	-1.15243	1.6486	1.6943	1.99118	0.691822	-0.113999	-0.54551	0.0700307	-1.17272	-2.8731	17	0	1					0.121927	0.9139	0.925508	0.845822
IFIT1		-0.0417079	-0.177416	-0.112959	0.392836	0.618788	0.193431	1.18184	0.993174	0.836299	-0.731817	-1.3828	0.377284	1.07741	-0.648471	-0.256691	0.193225	0.13857	-0.468094	0.649164	0.0817986	0.181189	0.312217	-1.56115	0.341415	-0.146753	-0.857595	-1.1907	1.36445	1.59256	1.46982	-0.310228	0.0626658	0.283819	-0.956109	-0.809273	-0.975421	59	0.857143	1	0.0507724	1.29437	-0.62063	-0.803326	0.333496	0.47691	0.434744	0.207334
UCHL1		-0.0828268	0.0644085	0.153362	0.422933	0.44273	-0.0621319	0.0715151	0.289702	0.197585	0.0957408	0.714776	0.232774	0.414008	0.292729	0.341417	0.293321	-0.00536724	0.172435	0.202921		1.85239	0.432009	2.48497														75	0.857143	0.222222	0.229196	0.639794	0.117173	0.0749666
EIF1AX				-0.206503		-0.423209										-0.767114		1.57125		-1.00475	-0.92396	-0.704442	-1.13491	0.415693	-1.3638	-1.24686	0.371977	1.28812	0.962239	0.299159	0.377636	0.607779	0.992042	-0.390316	0.23941	0.842476	0.611674	10	0.190476	1	0.603627	0.219231	0.716922	0.157172	0.0112894	1.94733	0.982781	1.9138
ALDOC		-0.908924	-1.18791	1.49466	-0.760407	-1.36154	-1.02922	-1.30912	0.494252	0.336933	-1.21417	0.640142	1.16456	-2.0367	0.406456	0.355891	2.47134	2.84037	-2.20565	-2.55184	-0.546193	-1.96223	-0.849421	-1.07965	-0.253453	-1.64865	-0.319845	1.1841	0.654837	0.383631	0.723861	0.355123	0.67914	0.751707	0.814216	0.734067	0.610659	34	0.857143	1	0.298745	0.524699	0.739278	0.387899	0.000803836	3.09483	1.52605	4.72286
C4A		2.08876	1.24125	-1.74551	0.152284	0.11428	0.557731	1.26215	-3.01929	-0.188809	2.012	-0.497634	-2.87029	-1.24678	1.01686	0.941665	-3.91723	1.94465	0.885654	0.74893	0.357825	0.626814					-0.000878788		0.655513	-0.313752	0.785232	-0.449382		-0.581203		-1.1251		15	0.857143	0.555556	0.785033	0.105112	-0.243773	-0.0256235	0.171132	0.766669	-0.604622	-0.463545
C4B_2									-1.22985																	0.638911		1.19094										8	0.047619	0.111111
H2AZ1				0.131503		-0.05819			-0.216718	1.12079	-0.457015			2.1301	-0.347174	-0.367332	-0.655167		-0.593082	-1.87317	-1.78882	-1.26025	-1.94765	-0.423676	-2.18304	-2.0809	0.850754	1.47173	-0.0436208	0.31431	-5.51868	-6.99908	1.19519	1.6041	1.19019	1.42078	1.49489	26	0.47619	1	0.637437	0.195563	-0.292625	-0.0572265	0.719494	0.142973	0.432566	0.0618452
COG4		-0.936501			-0.787125	-0.000155075	-0.184652	-0.426292	-0.154233	-1.18692	1.36915			0.799291		0.327039	1.15666		0.191329	-0.317656	-0.239688	0.00623931	-0.49188	0.759807	0.78939	0.497097	-0.326106	-0.395373	-0.277927	0.374571	-0.116148	2.00974	0.163662	0.443793	-0.369864	0.106195	0.455848	9	0.571429	1	0.000903889	3.04389	1.29382	3.93824	0.352095	0.45334	0.278671	0.126333
OST4								-0.636758					0.953079					-0.859281									-0.643949	1.24635				-0.430672						4	0.142857	0.166667			0.683657				-0.731874
UQCRFS1P1				0.079277			0.172686	-1.2023			0.928786					-1.05991			-0.110122																			8	0.285714	0	0.760958	0.118639	0.236363	0.028042
SUPT20HL2			0.293008	0.335089				-0.244403	-1.95514		-0.228163					1.16232	0.0778018	0.406562	0.130558	1.65173	-0.661594	1.82623	-1.1982	0.350336	0.389738	-0.993839	-2.20361	-0.813442	1.62477	1.0293	0.525178	1.14532	-5.1353	0.527085	-4.64135	-0.0481405	0.687243	11	0.428571	1	0.236148	0.626816	0.702677	0.440449	0.764416	0.11667	-0.292581	-0.0341355
IGLC6																		-0.146395																				1	0.047619	0
DERPC											-0.591513																											5	0.047619	0
POTEI																																-0.858788						1	0	0.0555556
UBB				1.54444								0.323359	-0.156246											0.20332				1.72471										32	0.142857	0.111111			-1.46088
CCDC166																								2.22855					-0.653151									9	0	0.111111							-2.8817
RGPD1																		0.56649	-1.0447																			4	0.0952381	0
AP2B1		-0.251301	-2.7156	0.0396501	-0.946596	0.865322	1.13851	1.60418	-0.323517	-1.35635	1.20549	0.528783	0.982799	0.0808315	1.47562	-0.475973	-0.0576841	-0.822128	-0.71581	-1.6773	-1.59375	-1.13447	-1.32765	-1.32535	-1.55808	-1.27427	-2.55675	0.472773	0.720449	0.472711	0.600967	0.982309	1.05429	1.09264	1.16621	0.725119	0.787985	101	0.857143	1	0.397584	0.400571	0.460848	0.184602	6.82442e-07	6.16593	2.17528	13.4126
HSPA1A		0.131151	0.196386	0.410194	0.418034	0.501463	0.629945	-0.11477	-0.0870045	0.504234	0.187752	0.928455	0.137184	-0.00818841	-0.388979	-0.000223265	0.157722	0.20897	0.209462	-0.0662126	0.238165	0.175869	0.153538	0.25865	0.219796	0.29213	-0.528162	1.14567	-0.169423	-0.127174	0.0446107	0.238682	0.254357	0.303009	0.669495	0.81777	0.849227	202	0.857143	1	0.390543	0.408331	-0.128609	-0.0525149	0.5766	0.239126	0.110124	0.0263335
C3orf86																															-0.358861							3	0	0.0555556
FUS		0.187292	0.390152	-0.857415	-1.10583	-1.12614	1.58903	-2.3393	0.127575	0.844719	0.720826	0.433549	-1.35042	-0.105917	0.0177773	0.87197	0.762884	0.701199	0.806922	-2.62308	-1.27656	-1.55328	-2.95932	-1.4685	-2.89049	-1.26893	0.619518	0.890397	0.481365	0.44765	0.706772	0.703237	1.02007	0.469637	0.7514	0.773946	0.629187	55	0.857143	1	0.237949	0.623516	0.572078	0.3567	0.000455804	3.34122	2.05706	6.87308
>sp|P0DOX7|IGK_HUMAN Immunoglobulin kappa light chain OS=Homo sapiens OX=9606																																-0.858788						6	0	0.0555556
>sp|P0DOX8|IGL1_HUMAN Immunoglobulin lambda-1 light chain OS=Homo sapiens OX=9606		-0.894998	-1.96421		0.0764288									0.315024			1.59311			0.228783						1.47005	0.89911							-2.23124		-1.64245		7	0.238095	0.277778	0.127008	0.896167	1.88166	1.68629	0.0120137	1.92032	-2.80283	-5.38234
IGLC2										-2.26349	0.0080129	1.9728												2.76451				0.537524		-1.34278								8	0.142857	0.166667			3.25389				-2.99379
RPS24				0.0118549				-0.636758	2.01231			1.00301	-0.420945		-0.494639	1.01104		-0.859281	-0.752948	-2.31029	-1.89444	-2.05482	-2.66659	-1.16617	-2.59542	-2.18277	0.536627	0.877835	0.748	0.410193	0.650924	0.770993	0.625614	0.922059	1.02051	0.51751	0.553536	30	0.428571	1	0.479052	0.319617	-0.548097	-0.175181	0.000162082	3.79026	2.18615	8.2861
AMY1B									0.264286																											-0.129791		6	0.047619	0.0555556
GLI3																																	-0.555516	-0.81624				4	0	0.111111
SNX12		-1.60019					1.72556	-0.491524						-0.486303						-1.03017	-1.27898	-1.07317	-1.77838	-0.248859	-1.7001	-1.58923	0.505167	-1.42522	0.113972	0.585642	0.262291	0.555912	1.24036	0.464916	1.64553	0.859134	0.76685	17	0.190476	1			-0.364251		1.72469e-05	4.76329	1.79039	8.52816
COX8A																							0.456212			1.15209	-0.0656263	0.931057							-0.901395			3	0	0.277778							-1.51983
EEF2		0.342321	0.397481	0.400574	-0.0535201	-0.045574	-0.375488	-0.625772	0.287023	-0.315651	-0.0418744	1.38562	0.480602	0.188363	0.336676	0.323459	-0.0688366	0.37319	0.263508	-0.835779	-0.361694	-0.164566	-0.703812	0.00365892	-0.718784	-0.608456	-1.5441	1.4585	0.295568	0.486937	0.455836	0.355964	0.572758	0.522499	0.596885	0.873243	0.989124	382	0.857143	1	0.0776742	1.10972	0.358813	0.398183	0.00389718	2.40925	0.958205	2.30856
TCF25		-1.67213	-1.33676	-1.21716	-1.49986	-1.51463	-1.81318	-1.4812	-1.78484	1.66741	1.51549	0.19788	-1.73508	0.117081	1.81551	1.7081	-0.0194947	-0.0715245	1.03886			0.419278													0.474972			4	0.857143	0.111111	0.00528578	2.27689	1.69102	3.85027			0.0556942
HLA-C		0.0908578	0.560507	-1.98019	0.718578	0.436802	0.415725	-1.49496	-2.19103	0.745449	0.52326	-1.98563	0.828365	0.246896	-2.02336	0.664094	0.875687	0.702458	0.311106	1.22759	0.639805	0.437044	0.334609	0.711376	0.117485	-0.0165735	0.416813	0.977895	-0.243019	0.0535242	-0.202063	-0.0336574	-0.249886	0.0882665	-0.32827	0.13897	1.10893	25	0.857143	1	0.582249	0.234891	0.315682	0.074151	0.0212888	1.67185	-0.501472	-0.838385
H1-4								0.0106247			0.0080129					0.121961				-2.24049	-2.48435	-1.98262	-2.60126	-1.09871	-1.77706	-2.75165	1.11747	1.86766	1.01292	-4.9671	-6.14851	0.792972	0.9907	1.61799	1.22831	1.36553	-3.37757	48	0.142857	1			0.0543624		0.67775	0.16893	0.49625	0.0838317
DLAT		-0.100361	0.557345	1.12019	0.0229885	-0.589156	-0.0263588	-0.260829	0.582527	0.425286	0.547477	0.0454316	0.662467	-0.0656646	-0.494639	0.171238	0.275117	-0.0907068	0.325362	0.12865	0.669484	0.581319	0.64507	0.622988	0.561389	0.809286	0.423242	0.578826	-0.445858	0.126785	0.328415	-0.257821	0.00179439	-0.0502039	0.317841	0.233271	0.0398554	36	0.857143	1	0.853195	0.0689516	-0.039505	-0.00272393	0.000163166	3.78737	-0.525131	-1.98886
PTPRF																																						6	0	0
VAMP3							0.233333									0.121961			-0.0403413	-0.531482	-0.452638	-0.214929	-1.00183	0.553134	-0.917338	-0.792328	-1.94985	-0.606386	1.99732	0.449785	1.45258	0.621352	0.260548	0.0292995	0.42146	1.07953	-2.09343	11	0.142857	1			-0.192523		0.0216692	1.66416	1.12579	1.87349
COX5B		-0.847898	0.777938	1.08273	-0.117109	0.295422	1.14502	0.316224	-0.316995	0.399754	0.612269	0.675505	0.988797	-0.597093	0.0563965	0.0199554	-0.771885	-0.81463	-0.708315	-0.382094	0.281587	0.547633	-0.115495	1.63998	0.143447	0.117248	0.470871	1.01658	0.319376	0.131765	0.213669	-0.513487	-0.328129	0.454122	0.480991	0.294508	0.615016	18	0.857143	1	0.271175	0.56675	-0.363788	-0.206177	0.354149	0.450814	-0.227992	-0.102782
CTSA		0.383538	0.312495	0.601203	0.220675	0.449047	0.0109075	-0.221875	0.810418	0.171948	0.070978	0.19788	0.840489	-0.200931	-0.425603	0.446478	0.276022	-1.78917	-1.12973	0.899992	0.972965	1.2657	1.08438	-0.173461	0.943325	0.783993	0.0351775	-1.34824	-1.40455	-1.31562	-0.404016	0.715082	-0.214899	0.118345	0.262124	0.122044	0.219278	12	0.857143	1	0.110133	0.958081	-0.49466	-0.473924	0.0737964	1.13196	-0.707338	-0.800682
MGST1		-0.291512	0.161969	0.210283	-0.162212	0.0268862	-0.66448	-0.28047	-0.364874	-0.522957	0.651754	1.1953	0.696657	-0.0359567	-0.0213954	-0.518042	-0.548549	-0.466944	-0.239908	1.13083	1.66755	1.50446	0.99058	-0.153144	1.20541	1.47411	0.27515	1.49452	-4.78778	-1.85834	-1.73569	-1.29775	-0.513998	-1.38717	-0.680589	0.413267	-0.408595	41	0.857143	1	0.229041	0.640087	0.28892	0.184934	0.000322242	3.49182	-2.42735	-8.47585
MAPT					1.01464									-0.920512															-0.529272									7	0.0952381	0.0555556			-1.93516
C7																				1.68215	1.61693	0.284381				0.88554			-1.80465									9	0	0.277778							-2.9219
RBM14		1.52609	-1.62484	-0.958196	-1.80038	0.152748	-1.51246	1.30539	-1.48374	1.34811	-0.237445	0.0181384	-0.0841545	-0.235381	-0.106434	0.75277	0.626492	0.56649	0.672265	-1.33602	0.334936	-1.38952	-0.571561	-0.544481	-0.923809	-0.798916	0.135258	-1.72705	0.614704	0.536063	0.873172	1.01088	0.718179	0.920509	0.693714	0.166392	0.506728	19	0.857143	1	0.275367	0.560088	0.55778	0.312406	2.46865e-05	4.60754	1.42906	6.58444
ALPG																	-0.0953009																					3	0.047619	0
PHB2		-0.529579	-0.275632	-0.206503	1.01464		-0.639565			-0.768027		2.19423	-0.654426		-0.763764	1.64185	0.626492	-1.15115		-2.12292	-2.03755	-3.02851	-3.54759	-2.07605	-2.41865	-1.87263	0.812082	1.43231	0.341428	0.554924	0.443619	0.398191	0.70161	0.562388	0.796343	0.53414	0.883755	63	0.571429	1	0.400231	0.397689	0.549648	0.218589	0.00105814	2.97546	2.23066	6.63723
TRMT112		0.129551	-2.36188	-1.66018	-2.56928	-2.56902	-0.835412	-2.66634	1.16931	1.0126	0.882983	-0.441736	-0.0310066	1.04503	1.89083	1.04259	1.80232	-0.371826	-0.265684	-0.421298	-0.342906	-0.100962	0.594344	0.659632	1.44412	0.845698	-1.81659	-0.497652	-1.29047	0.642658	0.714101	1.20814	0.508993	-3.4914	0.111284	-0.0665878	0.776305	7	0.857143	1	0.0102939	1.98742	1.76713	3.51203	0.814469	0.0891254	-0.13904	-0.012392
CLU		0.334122	0.297255	-0.194201	0.204776	0.166034	-0.00594854	-0.239495	0.0246992	0.121079	0.788175	-1.65745	-0.335699	0.31185	0.418593	0.576528	-0.374169	0.131135	0.47317	0.574145	-0.940356	-0.721471	-1.46016	0.39978	-1.37933	-0.178607	-0.212269	-0.76296	0.204186	-0.407463	-0.314518	1.61167	1.20223	1.33665	0.529687	1.041	-0.0690159	14	0.857143	1	0.873145	0.0589135	-0.0417989	-0.00246252	0.0064299	2.1918	1.09063	2.39044
MYL2							0.233333																															2	0.047619	0
EIF3E			-0.575685		-0.70589		-0.971426				0.28629			1.32877	0.467799		-1.49937	-1.53314	2.00739	-1.66615	-0.788248	-1.38856	-0.880526	-0.863571	-1.98775	-2.20004	0.536788	1.09589	0.616361	-0.191108	0.179773	1.2478	1.33154	1.18507	0.152401	-0.0341876	0.466988	28	0.428571	1	0.321719	0.492524	0.927291	0.456713	0.00297463	2.52657	1.4552	3.67666
TRA2A		-1.16348	-2.77353	-0.0155297	-2.99872	-2.99242	0.201533	-3.14225	0.232445	0.949683	0.822213	1.60547	0.562382	1.3427	-0.52839	1.31666	0.884947	0.821757	1.30927	-0.364875	-0.286714	-0.0426011	-0.845909	0.714168	-0.760166	0.451747	0.181121	-0.441971	0.682037	-3.08021	1.1706	1.32327	1.10931	1.25677	0.773942	0.0274755	-1.85867	7	0.857143	1	0.00203052	2.69239	2.20436	5.93501	0.581019	0.23581	0.311082	0.0733561
MYH3						-0.423209	-0.639565				-0.836971				2.40381	-0.767114		-1.15115												-0.183743	-0.66303							8	0.285714	0.111111	0.741398	0.129948	0.44353	0.0576359
USP9X		-2.46985	-2.07763	2.34598	-2.85692	-2.27666	-1.14036	-1.42529	-1.11116	-2.76537	0.587785	-0.61377	-0.3118	-0.508877	1.21495	2.82716	2.79926	-0.722841	-0.616562	-0.633178	-0.0892188	-1.14518	0.0862128	-0.636145	0.179418	0.122733	0.0205596	-1.82063	0.446312	0.22077	0.447081	0.817377	0.157846	0.871914	0.797808	0.653815	0.527649	19	0.857143	1	0.0116592	1.93333	2.04806	3.95959	0.000998106	3.00082	0.984001	2.95281
LIPC								0.658007	0.264286			0.859964																										4	0.142857	0			0.398817
TBC1D4				0.458946	-1.89485	-0.516345											0.509773	1.00417	1.5614	-1.17119	-1.08973	-0.876605	-1.60053	-0.065179	0.296505	-0.322655	-2.72354	-1.23768	0.451402	0.514055	1.15578	-1.63602	1.08983	0.598258	1.39444	0.564989	1.63092	13	0.285714	1	0.0883757	1.05367	1.67586	1.7658	0.00191697	2.71739	1.61714	4.39439
UMPS		1.06953	-0.139683	-0.0770201	-0.251044	0.528389	0.383694	-0.744638	-1.95331	0.878122	-2.13593	-0.246426	-0.515975	0.211462	0.322278	1.79499	-0.937373	0.739565	0.132666	0.366783	-0.352462	-0.45332	0.585364	0.330366	0.370247	0.07038	-0.299127	-0.833831	0.349523	0.413618	0.489751	0.151078	0.213961	1.12879	0.753058	-0.082585	0.296286	8	0.857143	1	0.940021	0.0268623	-0.0365318	-0.000981329	0.043099	1.36553	0.436565	0.596144
PDHB		0.167868	1.72132	-0.341263	0.282868	0.243028	0.696175	-1.06539	-0.766415	1.05204	0.456054	-0.419532	0.575505	-0.127989	-0.00339914	-0.0374278	-0.277679	0.386363	0.492208	-0.0883955	-0.0113684	-0.239261	-0.150466	-1.01159	0.34006	-0.0488197	0.679437	0.708954	0.652115	0.645873	0.0134627	-0.00630975	0.239739	0.425005	0.31005	0.321463	0.312396	31	0.857143	1	0.743892	0.12849	-0.105125	-0.0135076	0.130972	0.882823	0.303916	0.268304
ITGAM																				0.669533		1.85239																2	0	0.111111
PYGB		0.873837	0.672883	0.3956	0.880441	0.449694	0.0596233	-0.0423269	0.33011	0.28331	-0.160142	-0.0104394	0.500471	0.11785	0.232465	-0.187901	-0.297749	-0.656503	-0.240213	-0.570139	-0.532816	-0.48906	-0.767342	-1.02622	-0.438717	-0.716959	0.0288939	0.575752	0.448306	0.541145	0.595033	0.510815	0.634872	0.927517	0.543902	0.584843	0.708577	231	0.857143	1	0.00473025	2.32512	-0.511704	-1.18977	9.72966e-06	5.0119	1.04796	5.25226
PYGM					1.75834	-0.136712	1.64113				0.306233			1.07106	-0.43679	-1.97322		-2.51418	-0.690234	-1.52006	-1.43716	-1.57988	-2.23686	-0.722364	-1.84993	-0.97567	0.191972	-1.90866	0.975461	1.12441	1.09419	0.870374	0.882229	-0.0780009	0.879887	0.877594	0.0765527	22	0.428571	1	0.0870112	1.06042	-1.79378	-1.90216	1.78697e-06	5.74788	2.08237	11.9692
RALA						0.891705	-0.717859	0.576168	-0.688119				-0.726517			-0.846859		-1.24127		0.404245	0.479251	0.752927	-0.126106	1.45756	1.03022	0.106359	-0.818154	0.317029	1.00388	0.241927	0.321576	-2.35218	-1.80582	0.296903	1.15742	1.30968	-0.774916	4	0.333333	1	0.122396	0.912234	-0.953689	-0.869988	0.352896	0.452353	-0.467206	-0.211342
NAT2																	-0.0953009																					1	0.047619	0
BCR																															-0.358861							11	0	0.0555556
SPTB					0.430473		0.233333													1.13614																		6	0.0952381	0.0555556
LAMP1		0.890147	0.857398	0.458946	-0.248162	-0.280536	0.133183	-0.0940612	0.164008	0.260512	0.574719	0.454076	0.68838	-0.0656646	-0.600933	0.0199554	0.586979	-0.261673	0.136182	1.0006	1.24983	0.887124	0.741846	-0.279017	0.330047	1.12725	0.867832	-1.45601	-0.182105	-1.05728	-0.591269	-0.773392	-0.155518	0.169395	0.287596	-0.0600198	0.53189	12	0.857143	1	0.745914	0.127311	-0.0677128	-0.0086206	0.0540239	1.26741	-0.700022	-0.887218
ACADM		0.529975	0.31781	0.140352	-0.284103	-0.315972	0.448796	-0.215731	0.480024	0.842998	-0.725345	-0.104025	-0.0500673	0.0564932	0.590187	0.132428	-0.347674	0.101615	-0.581258	0.577419	1.11641	0.449414	0.8687	-0.688041	0.78681	0.94261	0.234921	-1.87362	0.723528	0.276071	0.35502	-0.183271	-0.363217	-0.415884	-0.375651	-0.081219	-0.280934	18	0.857143	1	0.114653	0.940613	-0.319088	-0.300139	0.391033	0.407787	-0.306687	-0.125063
TOP1		-0.558488	0.131866	0.519618	0.0322396	-0.00407685	0.535499	0.326476	-0.639459	-0.316355	2.0233	-1.18983	1.13459	-0.421933	0.788504	-0.308066	0.591884	0.201415	-1.07887	0.117384	0.370237	-0.0264163	-0.228551	-1.13269	-0.305217	-0.169147	0.578529	0.0339422	0.221676	0.287582	0.270023	0.317713	0.504031	0.5504	0.550526	0.664518	0.602355	25	0.857143	1	0.623394	0.205237	0.190409	0.039079	0.00720555	2.14233	0.525639	1.12609
TMEM70									-0.748844	-0.907268	0.473041								0.512399	1.62698	1.23228	0.367517	-0.474829	1.09741	-0.0737975	0.0664537	-1.26881	-0.0506843	0.930105	0.98598	-2.25268	0.142736	0.951236	1.12087	0.369099	-1.41921	-1.29996	4	0.190476	1	0.00379714	2.42054	1.32078	3.197	0.532238	0.273894	-0.332705	-0.091126
G6PD		0.0795288	0.207226	0.226322	0.650397	0.293059	0.582891	0.203775	0.349025	0.411172	0.186884	0.817703	0.130537	0.276448	-0.0681907	0.285106	0.12005	-0.0196541	0.0273698	0.482607	0.0925941	0.351346	-0.00266644	0.590843	0.0898273	0.233035	0.511586	0.679768	-0.000483021	0.110105	0.271391	0.311655	0.304906	0.448804	0.336024	0.326294	0.297198	95	0.857143	1	0.216508	0.664526	-0.138572	-0.0920844	0.467422	0.330291	-0.0692274	-0.0228652
UBL4A									-0.461006		0.751319		-0.517662						0.843165	-0.242983	-0.165322	0.0834762	0.324534	0.831982	0.419647	-0.197288	0.328541	-0.321683	-0.145338	-0.0742352	0.579539	1.21002	1.38416	0.588543	0.488536	-0.547206	-1.22041	6	0.190476	1			0.819947		0.668102	0.175157	0.133633	0.0234067
VPS26B			0.513602											0.0451253						0.13399	0.210105	0.473393	-0.379032	1.19635	0.0227671	-0.153198	-0.744607	0.0503301	0.524016	0.585642	-0.141808	1.02711	0.435548	0.677532	1.28608	0.0812461	-0.689228	4	0.0952381	1			-0.468476		0.238608	0.622316	0.330672	0.205782
EIF3M				0.545189							0.0080129				0.162691					-1.50513	-1.09258	-0.87957	-1.91305	-0.387941	-1.83585	-1.40947	0.946087	0.794325	0.446312	0.509038	0.0155652	0.786276	0.915898	-0.0490561	1.73678	0.234258	0.156566	20	0.142857	1			-0.459837		0.00414969	2.38198	1.3372	3.18519
PLS3		0.682467	-0.499166	-0.419404	0.78145	0.369581	0.937295	-0.0107057	-0.857271	0.47967	0.689463	-0.61377	-0.882072	0.823878	0.557623	0.500959	0.725124	0.281915	-0.0638208	-2.22911	-3.4024	-4.1036	-2.04044	-2.3097	-2.35147	-2.87089	-4.96775	0.370527	0.598347	0.700032	0.858013	0.867147	1.09286	0.998313	0.969343	1.09008	1.15958	241	0.857143	1	0.837007	0.0772707	0.0617092	0.00476832	2.45951e-06	5.60915	3.58206	20.0923
ADH5		0.327906	0.664995	0.403601	0.275389	-0.340304	-0.323593	0.751194	0.97367	0.562661	-0.531103	-0.424005	-0.00206742	0.053865	0.645515	0.130008	0.586979	-0.33565	0.908769	-0.234918	0.0984512	0.916883	0.262573	-0.702211	0.797377	0.388778	0.648871	1.32949	-0.896657	-0.639637	-0.713627	-0.401135	0.182752	0.34578	0.0919453	1.10033	0.572431	25	0.857143	1	0.283333	0.547702	-0.251468	-0.13773	0.176897	0.752281	-0.429234	-0.322904
SRF									0.264286																													4	0.047619	0
PRPS2							-0.639565												0.672265	-0.26369	1.40287	-0.280375	0.432009	0.491977	1.08255	-0.853097	-0.0969045	-0.668827	0.646411	0.706303	1.08061	1.16776	-0.461147	-0.735111	-0.956109	0.196161	-2.18259	8	0.0952381	1			1.31183		0.665798	0.176657	-0.198246	-0.0350216
PGM3		-2.87962	-1.89823	0.284805	-2.66976	-2.66808	-3.05349	-0.30544	0.581653	-3.18719	0.779867	-0.501829	-0.932843	2.57796	1.00896	1.67188	1.29141	0.771403	1.71056	0.184132	-1.32877	-1.12487	-0.0222672	-0.297178	0.0700696	1.1092	-3.01384	-1.47455	0.435252	1.89444	-0.319317	0.815876	1.2951	0.774731	-0.00867622	0.164838	-3.33305	22	0.857143	1	0.000542329	3.26574	2.68586	8.77131	0.204041	0.690283	0.846363	0.58423
PCNA		0.696354	0.428589	-2.63917	0.341786	-2.47433	0.619698	1.17167	-1.32399	0.0125336	0.761978	1.29936	0.505086	1.59188	0.062897	0.515487	-0.204881	-0.254624	0.404213	0.3078	-0.875901	-0.0464827	-0.487036	-1.39964	-0.39842	0.130182	0.541746	0.449747	-0.0828477	0.310371	0.596514	0.50193	0.521828	0.680882	0.252961	0.666744	0.610659	33	0.857143	1	0.112653	0.948257	0.872029	0.826907	0.0129878	1.88646	0.648561	1.22349
KRT3													-0.863282		0.579281				0.411281																			4	0.142857	0
COX6A1																								2.16498														4	0	0.0555556
HARS1		-0.771254	1.03464	-0.082272	0.0562235	-0.28905	-0.163442	0.161422	0.408733	0.872011	-0.0977959	-1.58413	0.0486807	-0.0757917	-0.258428	0.499925	-0.222688	1.2855	0.386633	-0.181244	-0.359578	-0.118277	0.175127	-1.21853	0.165572	0.0635181	0.40321	0.406771	0.577511	0.132121	0.393523	0.737467	0.86196	0.175304	-0.0812649	0.2352	0.477213	31	0.857143	1	0.669047	0.174544	-0.138345	-0.0241472	0.0304865	1.51589	0.463607	0.702778
COL11A1									0.264286																								-0.902011					24	0.047619	0.0555556
HSPA8		-0.282724	1.00278	0.477767	0.764109	-0.1874	0.0319871	-0.336267	0.518177	-0.673798	-0.0677768	0.913007	0.806175	0.643644	0.736924	-0.21605	0.0778018	0.0245713	-0.422182	-2.21871	-2.04801	-1.33387	-2.06437	-2.38869	-1.98838	-2.0531	-3.32296	1.38414	0.520583	0.713521	0.810983	0.659737	0.71878	0.885895	0.676825	0.971938	1.10962	458	0.857143	1	0.609149	0.215277	0.131276	0.0282606	2.29028e-05	4.64011	2.56687	11.9106
COL6A2		0.37072	1.34974	2.16067	-0.343937	0.0717831	-1.20702	-0.847582	-1.1779	-0.716037	-0.786752	3.29515	-0.606657	-2.51389	-1.36603	0.174801	0.351923	-1.80432	-2.70198	-0.125478	0.316676	0.0460712	-0.381534	2.64903	-0.00724064	0.134213	0.38083	1.75582	-0.283862	-0.210798	0.332988	-0.0354741	-0.495999	0.10374	-0.288391	0.170394	-0.0355034	45	0.857143	1	0.400517	0.397379	-0.624244	-0.248062	0.0945193	1.02448	-0.612366	-0.627356
FN1		0.727434	-0.457404	0.905398	-1.40584	-1.42194	-3.20573	-2.02439	-3.79929	0.132601	0.734175	2.20877	1.10475	-1.14291	0.190056	0.148222	0.392191	0.717071	-0.0106756	-0.589218	-0.510136	-0.414846	-1.40635	1.26832	-1.09967	-0.0816763	-0.840393	1.18938	0.56928	0.659249	0.643922	0.420566	0.760776	-0.105977	0.793412	0.742267	0.452958	153	0.857143	1	0.0183663	1.73598	1.65453	2.87224	0.0221914	1.65381	0.82456	1.36367
SLC25A4							0.233333													-0.373927	-0.295728		-0.854381						0.450674			-0.684773	0.74241			0.790273		7	0.047619	0.388889					0.112677	0.948163	0.832658	0.789496
SLC25A6		-0.986136	-0.699653	-0.324574	0.395612	-0.0475689	-0.776674	0.951605	1.62114	1.00892	-0.44596	0.944789	-0.515975	0.402088	-0.335052	-0.3557	1.2329	0.0266794	0.845272	-1.0427	-0.961762	-0.982565	-0.783848	-0.295206	-1.1378	-1.09868	0.545131	1.36125	-2.98168	0.784242	0.881805	-2.72488	1.18044	1.33156	0.538927	1.04828	1.04756	164	0.857143	1	0.850024	0.070569	0.0729307	0.00514665	0.352993	0.452234	0.611379	0.276486
IMPDH2		0.437496	-0.0324154	0.363151	1.05443	0.767929	0.021942	-0.210341	0.0526254	0.515586	0.402908	0.391321	-0.0453193	0.178394	-0.0616698	0.244663	-0.799108	-0.389718	-0.283569	-0.179377	0.227731	-0.0677548	0.160431	-1.41952	0.167333	0.215771	0.716044	0.201558	0.282588	0.347631	0.278886	0.236165	0.393072	0.41396	0.117565	0.490282	0.434162	31	0.857143	1	0.0704669	1.15201	-0.370277	-0.426565	0.117238	0.930931	0.330233	0.307424
TPR		0.844418	0.322472	0.0251446	-0.353088	-0.383987	0.021942	0.291808	-1.44151	0.227493	0.26841	-0.101116	0.113349	0.496406	-0.0616698	0.537462	0.8113	0.615038	0.854722	0.259336	0.125981	-1.04709	0.438968	-1.76648	0.436235	0.213815	0.414555	0.264928	0.374029	0.225536	0.13383	0.11979	0.371685	0.675121	0.282065	0.568743	0.144885	43	0.857143	1	0.0891352	1.04995	0.442134	0.464219	0.162151	0.790081	0.395048	0.31212
CKB		-0.17239	0.0309854	0.0490582	0.321255	0.550888	0.117541	-0.110411	0.367375	0.370575	-0.302701	0.412337	-0.18152	-0.0829683	0.39027	0.438704	0.0963808	0.527465	0.85277	0.501305	-0.218492	0.0282537	-1.52833	2.32237	-0.695542	0.199577	0.828305	2.39931	-0.827978	-0.436682	-0.343138	0.613512	-0.22921	-0.798465	-0.649943	-0.410244	0.0193407	287	0.857143	1	0.64985	0.187187	0.0695401	0.013017	0.112115	0.950337	-0.766618	-0.728546
ANXA3		0.309624	0.375379	0.535821	0.420212	-0.0471205	-0.179234	0.138494	-0.0942325	-0.0960434	0.208165	0.673054	0.339712	0.132337	0.102005	0.157046	-0.00342245	0.275245	0.149464	0.83788	0.856521	0.989953	0.708034	0.137064	0.736151	0.794867	0.384525	0.690868	-0.71022	-0.479014	-0.533594	-0.192654	-0.310082	-0.198521	0.211158	0.38836	0.555264	80	0.857143	1	0.507162	0.294854	0.0745227	0.0219733	0.000175322	3.75616	-0.822796	-3.09056
CKMT1B				0.545189														-0.146395		-0.0280115	0.0487679		-0.530646		-0.442379	-0.308787	-0.376202					-0.654474	1.86888	-1.18277	1.2301	0.589061	0.397482	8	0.0952381	0.666667			-0.691584		0.202599	0.693363	0.647591	0.449015
BMP4																									0.655852													4	0	0.0555556
BCKDHA									-0.609726	-0.768027						-2.287	2.03056						0.558863		0.655852													7	0.190476	0.111111	0.819494	0.086454	0.560659	0.0484712
RPS9		-0.880979	-0.60199	-0.517337	-0.733331	-0.758884	1.36461	-1.92649	0.522994	-1.75043	1.70264	1.49816	0.387237	-1.31981	-1.14686	0.385128	-1.53328	0.151012	1.26131	-1.68765	-2.39847	-1.41079	-2.8304	-1.33535	-3.07286	-1.90273	0.67472	0.867619	0.526455	0.639047	0.609352	0.583668	0.371242	0.622249	0.710325	0.811589	1.05207	43	0.857143	1	0.184878	0.733114	0.74082	0.543105	0.000364414	3.43841	2.11354	7.26722
MYL4		0.923153	-0.275632	-0.206503				-0.90181				1.70179			-0.763764	1.64185							-0.0608126	2.29599			0.230961			-0.215467			-0.596381	-1.75588	0.604606	0.0961762	-0.676609	3	0.333333	0.5	0.284914	0.545286	0.975155	0.531738	0.111101	0.954282	-1.24597	-1.18901
ACTN1		-0.590469	0.0457404	0.0995828	0.0584586	0.0217735	0.0657511	0.51079	0.577494	0.504867	0.310818	1.06048	-0.00498043	-0.140261	-0.132374	0.0582573	0.367663	0.213666	0.687224	-0.879913	-0.961326	-0.707716	-1.14582	-1.16256	-1.07461	-1.11252	-2.16721	1.37718	0.219194	0.387666	0.502532	0.409528	0.733673	0.873386	0.841601	1.07722	1.09076	823	0.857143	1	0.493428	0.306776	0.125167	0.0383984	0.000236712	3.62578	1.55223	5.62804
SLC25A11		0.977069	0.689299	-0.572498	0.0295921	-2.20618	-1.06457	0.213748	-0.161265	-0.319168	1.36235	-0.571015	1.43758	-0.425038	-1.21485	-0.310925	0.131169	-0.635605	0.183247	-0.62167	-1.80156	-1.61591	-0.7764	-1.07602	-1.44261	-0.878946	-0.0180498	-0.115261	1.12159	1.17475	1.1706	0.961303	1.02135	0.850046	-0.312631	-0.104888	-0.268179	31	0.857143	1	0.55496	0.255739	0.263433	0.0673699	9.50189e-05	4.02219	1.55115	6.23903
MYH7		-3.39587	1.89919	-2.7419	0.682376	0.636919	1.7658	-3.97938	-3.5577	-3.71862	-0.198491	1.50306	0.395236	0.340563	-1.64751	1.68283	-1.06571	-2.10959	-2.00277	-0.629738	0.420585	1.23	-0.347259	2.08918	-2.51504	-1.33483	-0.539614	0.410543	1.29602	1.22459	1.28411	0.107319	0.286317	0.222197	-0.182097	-5.73331	0.145896	34	0.857143	1	0.304813	0.515967	1.03409	0.533557	0.98645	0.00592504	-0.0147544	-8.74202e-05
SRC		-2.00712	0.490566	-2.0468	0.406442	-0.446903	0.207855	-2.48826	-0.635236	0.0812296	1.74911	1.95842	-2.62218	0.0169409	2.88663	-2.94376	-1.1423	-0.175721	2.02915	-0.44716	1.35514	-0.127712	-0.486227	-0.45635	-1.5903	0.301387	-0.883134	-1.63706	0.635628	0.964663	0.76603	0.305839	-0.874839	0.634061	0.886622	0.501254	0.789762	16	0.857143	1	0.275118	0.560481	0.910502	0.510319	0.0174114	1.75917	0.953382	1.67716
PEPD		0.679428	0.991466	0.376536	1.06909	-0.00451212	-0.442905	-0.194093	0.0681892	0.116122	0.519632	0.129082	0.157927	0.0554575	-0.555037	0.497779	-0.0844159	0.0799725	-0.0295949	0.394415	0.260506	0.260127	0.697431	-0.864923	0.510697	0.76685	0.0135897	0.482391	-0.266374	0.346844	0.0412378	0.207458	-0.196833	0.277848	0.436207	0.117042	0.585188	18	0.857143	1	0.320381	0.494333	-0.209835	-0.103729	0.572582	0.242162	-0.108051	-0.0261659
EIF3D		-0.329824				-0.232392	-0.434378	-0.687329	1.08986		2.25067		-0.465493	-0.693526	-0.545988		-0.873478	-0.914969		-1.50244	-0.625207	-1.21922	-2.22037	-0.705335	-1.83331	-1.72485	0.548935	-1.89128	-0.136758	0.859923	0.707448	0.906324	2.14155	-0.237951	0.498759	0.790658	0.567877	32	0.52381	1	0.88934	0.0509324	-0.0883166	-0.00449818	8.25588e-05	4.08324	1.91899	7.83569
YWHAE		-2.16537	-0.445643	-1.65345	-1.97774	-0.598073	-0.827598	-1.09836	0.696135	1.74636	0.890547	0.753887	0.54646	-1.12852	-0.963333	1.05055	-3.79265	1.35481	1.00865	-1.71709	-2.21883	-1.70685	-2.35175	-1.61201	-2.27806	-1.931	-2.7296	1.02654	0.644983	0.797743	0.640257	0.722449	0.953952	1.02985	0.612151	1.02625	1.061	122	0.857143	1	0.350216	0.455664	0.671571	0.306011	3.51329e-06	5.45429	2.55637	13.9432
UNG											0.0080129																											2	0.047619	0
RPS15A		0.541035	-0.63052	-0.544509							-1.21693		1.16193		1.32989			1.83233		-2.11679	-2.36115	-1.85466	-2.79532	-0.979139	-2.72519	-2.63284	0.720044	1.23131	-0.288598	0.255136	0.250536	0.490315	0.836157	1.3946	0.64695	0.90743	0.8924	39	0.333333	1	0.304459	0.516472	0.988138	0.510346	0.00113117	2.94647	2.09985	6.18715
IFITM1															1.08915		-1.8344		-0.0403413								0.320787					-0.858788	-0.902011	-0.0656419	-0.669343	-0.557894	-0.105457	6	0.142857	0.388889							-0.84731
IFI30		-0.450481			1.09128	-0.347651	0.314581	0.742936	-0.528374					0.820137	-0.67753		-0.000610622																					4	0.428571	0	0.861841	0.064573	-0.0897166	-0.00579327
LAMP2		0.0622992	1.0633	0.317048	-1.22693	0.142183	-0.0315948	-0.266302	-0.621101	0.322692	0.216585	0.853555	1.01471	0.28348	0.391373	0.341417	0.155808	0.553414	0.659194	0.603281	0.677471	0.693185	0.25653	1.08174	0.663417	0.669402	-0.109124	0.513446	-0.274358	-0.438696	-0.608593	0.297615	0.74722	-0.754697	0.334807	0.957205	0.267687	15	0.857143	1	0.0416393	1.3805	0.523104	0.722144	0.0438175	1.35835	-0.502351	-0.68237
CAND1		-0.507283	0.045128	0.346554	0.212904	0.409856	0.256236	-0.230487	0.287218	0.562661	0.629709	1.0601	-0.327765	0.321383	-0.0821258	-0.405776	-0.364126	-0.120033	-0.305745	-0.615872	-0.401692	-1.46971	-0.737833	-1.07042	-0.996949	-1.19134	-2.23777	0.772902	0.544042	0.436003	0.511678	0.75812	0.8127	0.804806	0.869964	0.938846	1.02772	73	0.857143	1	0.603466	0.219347	-0.108574	-0.0238154	2.839e-05	4.54683	1.62806	7.40253
BMP1																										-0.203445	0.721189											4	0	0.111111
MYH6		1.89627		2.60054		0.197741	-0.844752					0.74421		-2.79827	-2.56532	-0.976104	-0.334434	-1.38733						0.533955	-1.37624			1.98899								0.384875		30	0.47619	0.222222	0.0460818	1.33647	-2.18199	-2.91617			0.00264019
MYH8						-0.589156	1.77394				-1.00971		-0.248462	0.0986457	1.79782	0.909031		-4.07895	-3.97135	-0.441087	0.102084	0.703635	-1.66376	-0.45048	-1.89689	-1.78957	-3.20566	-1.63107	1.04314	-0.183743	0.472274	0.805797	1.09478	1.24427	0.731493	0.974049	0.939415	17	0.428571	1	0.419771	0.376988	-1.52139	-0.573545	0.000347751	3.45873	1.9327	6.68469
NCAM1		0.320215			0.430473												-0.0953009			1.23628	1.30787	0.446028	-0.0939541	1.17077	-0.314509	-0.178607	-1.17701	0.0242217	1.06488	1.56836	-0.187171	-2.28208	1.12239	-2.46628	-2.84552	0.0371406	1.52147	5	0.142857	1			-0.470645		0.424372	0.372253	-0.5431	-0.202171
VCAN																																-0.122277		-1.49748				13	0	0.111111
ATP1A3																				0.669533															0.0310748			4	0	0.111111							-0.638458
CHTOP									0.264286		0.0080129						-0.0953009			-0.848706	-0.438852	-0.543044	0.194343	0.246522	-0.904279	-1.09699	0.306938	-0.919436	1.02401	0.572301	0.341016	1.17357	1.34388	0.662759	-0.249672	-0.227199	0.174055	10	0.142857	1			-0.30793		0.00212885	2.67185	0.979804	2.61789
MT1G																												1.0393										9	0	0.0555556
KRT10		1.60561	1.40143	1.04488	-3.64646	-3.18431	-2.88422	-0.128501	-0.11327	-0.0266235	-7.66462	0.0268445	-7.14892	1.86667	1.68539	1.42654	0.580955	0.391063	-0.106561	0.734443	0.616637	0.72111	-3.63593	0.145692	-3.57253	1.02979	0.624002	0.598341	0.43189	-0.0961122	0.0348015	0.24573	0.136388	-0.0273084	0.673941	0.493088	0.468022	64	0.857143	1	0.81557	0.0885389	-0.334575	-0.0296229	0.385194	0.414321	0.566543	0.23473
KRT13		-0.0358682	-1.95554	-1.80651						-0.259794		2.48032	1.18656					-0.567411	0.251415	-0.594756	0.743451	1.36976	0.122171	3.25596	-0.224523	0.361145	0.46743	2.15319	-4.1905	-0.240491	-3.89435	-0.611387	-0.628616	-4.4694	1.50683	0.422129	-2.64908	12	0.380952	1	0.0660219	1.18031	1.85215	2.18611	0.00909794	2.04106	-2.48985	-5.08193
KRT5		0.301585	0.930646	1.2804	0.865541	-2.98065	-3.38959	-0.656761	-0.374996	-3.52401	0.454517	3.09888	0.574043	-0.661175	0.14238	-0.528339	-0.839396	0.836333	0.942003	0.912708	1.39441	1.27885	-0.562798	3.22275	0.0797825	0.42432	0.293226	2.35186	-1.24099	-2.55068	-1.40589	-0.724572	-1.05932	-2.15387	-3.20497	0.531788	-0.308418	27	0.857143	1	0.110852	0.955255	1.28523	1.22772	0.00049813	3.30266	-2.39023	-7.8941
PKP3		-0.263927	-1.02323	-0.918538	-1.17278	0.195575	0.0258175	-0.616575	-0.817506	-1.59666	1.25164	-1.29014	0.762002	0.182681	1.10964	1.23969	0.0496157	-0.00326699	0.433497	0.945128	0.632289	0.911871	1.33573	-0.504096	1.1477	1.22156	0.800743	-0.11145	-1.18343	-0.51811	-0.99055	-0.658423	-0.407198	0.165643	-0.461593	-0.192054	-0.558385	17	0.857143	1	0.00439124	2.35741	1.10258	2.59923	0.000120943	3.91742	-1.24262	-4.86786
P4HA1		0.956688	0.74983	0.574852	-0.730604	-0.391176	-1.47802	0.0466309	0.298776	0.141283	0.640883	-1.29669	0.181044	-0.197276	-1.14379	0.597062	1.2265	0.60614	0.496367	0.291489	0.366957	0.477354	0.00869629	-0.964407	0.154249	0.0650712	0.658925	1.35459	-0.00894361	-0.035716	0.0971669	-0.316106	-0.364839	-0.180066	0.549892	0.795747	0.669307	55	0.857143	1	0.788486	0.103206	0.104664	0.0108019	0.600226	0.221685	-0.134054	-0.0297178
ACP5					0.430473									0.0451253																								1	0.0952381	0			-0.385348
SEPTIN10		-0.301354	0.725563	-0.537959	-3.57095	-0.205196	-0.405135	-0.656761	-3.98339	-4.14469	0.234947	-1.04082	0.365187	0.304463	1.33796	0.698747	-0.839396	1.84109	1.23376	-1.11834	-1.03709	-0.821938	0.492162	-0.0140946	0.346364	0.740837	-0.0191684	-1.18552	0.760537	1.01081	0.182862	0.623395	-0.189616	0.140081	-0.000919041	0.396918	0.701575	13	0.857143	1	0.0152357	1.81714	1.91287	3.47594	0.0267796	1.5722	0.693604	1.09048
ALAD		0.987334	0.438915	0.474055	0.352558	0.311738	-1.05403	-0.422612	-0.150708	-0.3086	0.451786	-1.40689	0.337965	0.271757	0.380127	0.330624	0.703324	-0.241477	0.98421	-0.190366	-0.11292	0.1379	1.12031	0.88284	1.66198	-0.464714	-1.53729	-0.269758	-0.880426	1.41417	0.669758	-0.310228	0.450679	-0.855724	1.14314	-2.34122	-1.61277	11	0.857143	1	0.673711	0.171526	0.131419	0.0225419	0.469276	0.328572	-0.394509	-0.129625
F3		-2.05853	-1.69563	0.259409	1.52497	1.91441	-1.59076	-1.89608	-1.56213	0.648972	1.13127	-0.02603	1.21778	0.643644	0.736924	-0.21605	-2.22117	-0.528386	0.58218																			5	0.857143	0	0.327616	0.484635	0.641727	0.311003
HLA-E																													-1.73034	-1.63679		-2.23899			-0.412823	1.40215		4	0	0.277778
LCP1		0.332727	0.525223	-0.728769	1.26594	1.21228	1.73841	0.0240596	0.277155	-1.37582	0.865438	1.35965	-1.21286	2.24154	-1.40745	0.135052	0.936988	-1.84924	-1.74252	0.803082	0.578146	0.606004	0.432242	0.621058	0.364035	0.717461	-0.52164	1.50957	-1.07853	-0.953513	-0.590842	0.430134	0.378142	0.451392	0.437232	0.365611	0.303472	111	0.857143	1	0.47773	0.320817	-0.438291	-0.140611	0.0478984	1.31968	-0.596317	-0.786947
EIF5A		-0.0452039	-0.61501	-1.81476	1.48394	0.039491	-1.01492	-0.38173	0.508575	-1.14419	-1.20032	0.648212	0.373978	-1.33574	1.70031	0.859754	1.59311	0.134437	0.793122	-3.41342	-2.06365	-3.19582	-1.60321	-0.44221	-2.88357	-3.56019	0.827563	1.27268	0.346616	0.280744	0.251451	0.450255	0.544572	0.619102	0.818182	0.918542	1.04978	96	0.857143	1	0.151561	0.819413	0.727853	0.596412	0.00216899	2.66374	2.26012	6.02038
APEH		0.588229	-0.286636	0.0305709	0.105974	0.470376	0.680952	-0.111891	-0.334074	0.555351	-1.17	-1.85959	0.230337	0.540301	1.38134	0.891658	0.225545	-0.281307	0.060889	0.894199	0.666503	0.681794	0.741147	-1.24188	0.508062	0.806412	0.373984	0.0975157	-0.293912	-0.00846346	-0.131584	-0.340923	0.0329275	0.128462	-0.132389	0.386926	0.614013	23	0.857143	1	0.609635	0.21493	-0.186632	-0.0401128	0.153933	0.812667	-0.363631	-0.295511
SNX3			-0.53555				-0.927036				-1.11525						-1.44764			-1.41355	-1.00138	-1.12728	-1.82734	-0.299427	-0.684631	-1.63948	1.05684	1.05976	0.43112	0.49406	0.172585	0.244845	1.12239	0.770219	0.474972	0.386926	0.285605	15	0.190476	1	0.16542	0.781411	-0.550151	-0.429894	0.00739441	2.1311	1.13991	2.42926
GYS1					1.01464	-0.423209	-0.639565								0.820021					1.3653	0.641961	-0.245582	0.463489	0.524489	0.119527	-0.50283	0.654756	-0.635632	0.706138	0.765184	0.474363	0.922849	0.193724	-3.76243	-0.884944	0.252239	0.112791	7	0.190476	1			0.836064		0.461978	0.335379	-0.400619	-0.134359
PRKAR2A		1.35485	-0.0602229	-0.948361	-0.168151	0.16337	-0.881711	0.669945	0.0218309	0.738881	-0.606345	-0.118466	0.231934	0.144371	-0.094312	-1.01375	0.904151	-0.425119	0.685406	-0.0957255	-0.0186683	-1.41434	0.702678	-0.567674	0.686435	0.956872	-0.243547	-0.636835	0.27969	0.885176	0.264378	0.244845	0.125281	-0.174482	0.294542	0.629738	-0.105457	17	0.857143	1	0.687935	0.162453	-0.131395	-0.0213455	0.234379	0.630082	0.341613	0.215244
ANXA8																				1.13614																		1	0	0.0555556
ENO3		-2.42096	-1.47225	-1.3462	2.31019	2.95593	3.38655	-2.28522	-1.93488	-2.71503	0.171378	0.113344	-1.87306	1.44838	-0.584647	0.293851	-2.65503	-0.956897	-3.2801	-2.19189	-2.10623	-1.93234	-1.37255	-1.37172	-0.978703	-2.70497	-1.06379	0.83049	0.767138	0.703196	0.950222	0.765197	0.586974	0.942953	0.875341	0.847273	0.65137	36	0.857143	1	0.672341	0.17241	-0.422323	-0.0728129	7.84668e-06	5.10531	2.22015	11.3346
COL11A2							0.233333																															14	0.047619	0
GTF2F2																				0.0816719						0.562656					0.000894526	0.244845	-1.48104		-0.225446			4	0	0.333333					0.312129	0.505666	-0.68735	-0.347569
LDB3					-0.39287		-0.639565							-0.920512	-0.763764	1.64185	0.626492	0.56649	-1.0447	0.242671	0.783037	-0.581694	-1.33369	0.210405	-1.25185	-1.13288	-2.37871	-0.956311	1.54551	1.01315	1.2849	-0.102165	-0.538988	-0.160274	1.10235	0.784134	0.483246	12	0.380952	1	0.536126	0.270733	0.533859	0.144533	0.00527244	2.27799	1.31232	2.98945
MTHFD2			1.15859	0.821486		0.240189	-0.54554	-0.803526		0.428306				0.400062	-0.0066397	0.848538		-0.330037	-0.223911											-0.452734								6	0.52381	0.0555556	0.84665	0.0722962	-0.0789812	-0.00571004
MIF		0.0435897	0.183229	0.432976	0.507458	-0.0297696	-0.491701	-0.125584	0.206891	-0.432115	0.273772	0.94338	0.161544	0.279796	0.176774	0.0635765	0.364081	0.239422	0.275544	0.470298	0.545033	1.31748	0.564631	0.859905	0.640585	0.836259	0.656548	0.930569	-0.639752	-0.645596	-0.547774	-0.433196	-0.560398	0.202691	0.169584	0.155025	0.601774	79	0.857143	1	0.0715807	1.1452	0.275879	0.315938	7.45037e-05	4.12782	-0.94655	-3.90719
CD99			-0.575685		1.15474	-0.731829	-0.0985276	0.813265			0.28629	1.16518	0.414025			0.414759		-0.528386	0.290424	1.08043	-1.40722	-1.20636	0.3407	-0.373319	0.876129	0.383892	-0.468662	0.0220729	0.295377	-0.860784	-0.190904	0.655139	1.11748	-0.28248	0.313234	0.811399	0.585407	16	0.52381	1	0.597496	0.223665	0.22799	0.0509935	0.329804	0.481744	0.355133	0.171083
DYNC1H1		0.447067	0.757038	0.243711	0.413279	-0.0222213	-0.116757	0.292061	-0.589826	0.0884939	0.202481	-1.02119	0.334305	0.416256	-0.208878	-0.425409	0.514001	0.0035887	-0.151401	-0.499951	-0.917335	-0.914582	-0.835811	-1.89086	-0.776148	-0.703861	-1.8746	0.44676	0.619301	0.634137	0.683117	0.740573	1.12591	0.806298	0.831305	0.705615	0.695331	335	0.857143	1	0.334714	0.475326	-0.205454	-0.0976577	3.89276e-06	5.40974	1.64533	8.90081
POLR2H				0.207183		0.0235383		-0.399661											1.22501	-0.183616	-0.106198	0.144882	-0.676273	0.889363	-0.276853	-0.458232	0.400342	0.0636128	1.00388	0.0296844	0.113679	0.379061	-0.280595	1.20141	1.15742	0.329653	-0.0127707	5	0.190476	1			1.28132		0.0755891	1.12154	0.458266	0.513964
MYO1E		-2.04781	1.01274	-2.0828	0.367011	-2.44946	-0.706847	-2.53196	0.196919	-2.33092	1.38739	-0.369207	0.657646	1.18725	0.748611	1.57332	1.95215	-1.2286	1.14759	-0.182769	-0.89976	-1.02174	-0.67548	-0.200804	0.60432	-1.22352	0.000963464	-1.37615	1.10508	0.0311661	0.915191	1.18133	0.773436	0.326256	0.458795	-0.220856	0.429382	15	0.857143	1	0.00355082	2.44967	1.95881	4.79844	0.000805767	3.09379	1.1083	3.42886
CPM		0.0800232	-0.70379	-0.0809604	1.15215	-0.287633	0.99845	0.163014	1.03038	-1.2426	0.149137	-1.09083	1.08732	0.573518	-0.0991684	0.901258	1.09191	-1.69623	-0.876962																			10	0.857143	0	0.789568	0.10261	-0.118787	-0.0121888
COX7A2		0.819313	1.33202	0.572984	-2.93828	-0.157384	0.26561	-3.07527	0.777608	-1.35635	0.0392577	1.02122	0.982799	0.61226	-0.460382	0.154836	-1.79679	0.443714	-0.00320327	-0.932904	0.736398	-0.630133	0.66571	0.485132	0.763554	0.672305	-0.10547	1.53408	0.0459945	-0.252888	0.500817	-0.197721	-0.171486	-0.251054	-0.971092	0.410323	0.712905	7	0.857143	1	0.407628	0.389736	0.528163	0.205844	0.242427	0.61542	-0.373653	-0.229953
NID1		0.44001	-0.724345	-0.633871										1.83202			-1.69099	-0.00475485		-1.64923	-1.5658	-1.37105	-2.04791	1.01477	-2.2841	-1.86583	0.557256	0.32541	-0.575193	-5.90794	-0.799166	2.23442	2.3239	2.30094	-0.136902	-0.355759	-0.762949	42	0.285714	1	0.761965	0.118065	0.351492	0.0414989	0.410266	0.386934	0.80087	0.309884
COLGALT1		0.520802	0.699895	-1.84743	-1.60604	-0.231598	-1.92575	-2.24625	-0.403422	-2.67767	0.207465	-0.215015	1.71307	0.958187	1.0387	1.45192	1.88393	0.09077	0.909338	0.678447	-0.0420769	0.211478	0.130514	-0.590393	0.0261386	-0.0784342	0.788787	0.380567	0.237954	0.142388	0.224075	0.913963	0.611075	0.186675	0.244813	0.270058	-0.684192	19	0.857143	1	0.00085057	3.07029	1.97287	6.05729	0.724907	0.139718	0.0713092	0.00996316
HNRNPDL						-1.50231	-1.79993	0.357516	-0.277442	-0.435447		2.38144	0.454899	0.412244		-1.94899	-0.725847	0.948481	0.3415	-1.4479	-1.69501	-1.50525	-0.676273	-0.652624	-0.589171	-1.99044	0.511747	0.699148	0.547916	0.731327	0.271619	0.521416	0.911824	0.405744	-0.0862826	1.10754	0.894687	19	0.571429	1	0.181931	0.740093	0.997771	0.738444	0.000755243	3.12191	1.40573	4.38856
ACYP2		0.320215											0.149327																					-1.37687			0.722884	2	0.0952381	0.111111			-0.170888
HSP90B1		0.888069	1.07164	1.01783	-0.0459218	0.119234	-0.271735	0.0083933	0.0745887	0.192696	0.251405	1.18902	0.306029	0.0427639	-0.144683	-0.636355	-0.259715	-0.201023	0.00827775	-0.603913	-0.459262	-0.492945	-0.469926	0.4611	-0.418398	-0.465511	-1.35961	1.29206	0.0688484	0.358238	0.400988	0.367614	0.626946	0.873946	0.602266	0.802084	0.946264	423	0.857143	1	0.263925	0.57852	-0.277675	-0.16064	0.00615604	2.2107	0.840401	1.85787
MYL6B							-0.247058							-0.486303		1.15255			-0.593082																			2	0.190476	0			0.271447
SNRPB							-1.13584	-1.42057					1.63666	-1.46952		0.247294	-1.69099		-1.61573								0.0670284	0.525995		0.172055	0.253134			0.0656187	-1.15792	-0.129791	-0.726507	15	0.333333	0.444444	0.554727	0.255921	0.699748	0.17908	0.25254	0.59767	-0.550413	-0.328965
IDE		0.715205	0.225503	0.608801	-0.907366	0.0922333	-0.565697	-2.38441	-1.15589	-0.212567	0.924503	-1.1314	-1.96043	-0.838796	-2.26915	0.535209	1.0081	-2.78377	1.54609	-0.0984623	1.56742	1.54066	-1.34311	-0.119317	0.485918	-1.46051	-0.150832	-1.29296	0.351948	0.628252	-0.00379797	-0.122706	0.217041	0.724719	0.0938723	0.471613	0.548178	13	0.857143	1	0.809004	0.0920493	-0.15394	-0.0141701	0.305494	0.514997	0.420035	0.216317
MMP9																				2.26119	2.42414	2.16483	1.74381	0.535739	1.76339	1.48869	0.73674	0.163036	-5.52647	-5.37917	-5.18442	-6.60131	-7.24789	-5.92789	-6.62354	-4.82162	-3.70927	26	0	1					3.17656e-11	10.498	-7.1448	-75.0064
SNRPD3								-0.90181	0.884408				0.719598			-0.767114				-1.52429	-1.44137	-1.24182	-0.437922	0.684523	-1.54161	-0.661773	0.819766	-0.0117669	0.575844	0.300215	0.37867	0.411155	0.501363	0.899433	1.30055	0.5873	0.129564	17	0.190476	1	0.990838	0.00399749	-0.0150571	-6.01906e-05	0.00292035	2.53456	1.16004	2.9402
WBP11		-0.852656	0.773519	-0.492283	-0.70589	0.655896	-0.971426	0.311116	-0.94201	-1.10061	0.28629	0.323359	-0.959998	0.363138	1.39425	0.414759	0.239729	0.1845	-1.42655	-0.58763	-0.508555	0.552061	-1.05438	0.178873	-0.970306	-0.846253	0.476048	-0.988505	0.659063	0.449785	0.525178	0.506786	0.607043	0.527085	-0.397747	1.41403	0.732925	10	0.857143	1	0.230337	0.637636	0.460425	0.293584	0.00203661	2.69109	0.974755	2.62316
DARS1		-0.0283697	0.189859	0.236846	-0.360379	-0.155366	0.0804581	0.393522	0.471314	-0.0464436	-0.139973	0.530007	0.486616	0.450349	0.382141	-0.0337468	0.145671	0.446211	-0.713314	0.249039	-0.0402932	0.592391	-0.27136	-1.35966	0.155698	0.223841	0.343367	0.898215	0.374238	0.437984	0.1645	0.303095	0.447646	0.258792	0.535369	0.183795	0.202457	40	0.857143	1	0.605685	0.217753	0.0858356	0.018691	0.295618	0.529269	0.235181	0.124474
JUP		-1.47687	0.628134	0.240587	-0.487334	1.44734	1.08437	-0.359113	0.78413	1.9348	-0.933918	0.311029	0.627381	-1.99694	-3.3803	0.250983	-1.22933	1.1641	1.82238	-1.68421	-0.011826	-0.582169	-0.587588	-0.881025	-0.812094	-1.13332	1.68175	0.75136	-1.56088	-0.751234	-2.01896	0.644671	0.638702	0.508305	1.10138	1.18387	0.778246	37	0.857143	1	0.241427	0.617214	-0.795629	-0.491073	0.434559	0.361952	0.420358	0.152149
NUCB1		-0.239509	0.253684	0.050081	-0.111828	-1.26651	-0.341608	0.212282	-0.0235514	-0.181331	0.393389	0.348401	0.118109	0.69275	0.585223	-0.463635	-0.134813	0.311848	0.831527	-0.116094	-0.833359	-0.127712	-0.613081	-0.907353	0.227032	-0.711344	1.10316	0.590718	0.0799659	-0.121113	-0.180259	0.365289	0.450679	0.455503	0.831907	0.558527	0.739864	25	0.857143	1	0.0306985	1.51288	0.481231	0.728047	0.0683902	1.16501	0.5076	0.591357
FABP4								1.11886	-0.168276	1.16928	-0.410182	1.10869			-0.295825	-0.318055				-0.173417	0.489409	-0.327201	-1.84995	-0.642766	-0.024979	-1.98064	0.412677	1.11428	1.12169	1.35811	1.32719	-0.47996	-0.48338	0.579423	-0.765123	0.179724	-0.464897	23	0.333333	1	0.279039	0.554335	-0.685467	-0.379978	0.202455	0.693672	0.59504	0.412763
GLUL								-0.636758		-0.51391								0.858361		0.805078	0.87844					1.25743												2	0.142857	0.166667			1.43369
AKR1B1		0.0279146	0.50205	0.396798	0.105402	-0.152172	-0.503812	-0.303222	-0.172531	-0.107824	0.548126	1.27832	0.742919	0.422288	0.0233235	0.108948	0.0207426	-0.595263	-0.286712	-1.38053	-1.2982	0.557	-1.79644	0.823471	-1.40599	0.242395	-0.0825112	1.87952	-0.433829	0.147617	0.437093	0.516529	0.61781	-0.0702845	0.0562528	0.644104	1.06506	83	0.857143	1	0.222882	0.651926	0.274455	0.178924	0.194131	0.711905	0.604626	0.430436
TMSB10			0.513602	0.545189	0.430473															-1.40187	-0.989743	-1.1152	-1.81641	-0.288135	-1.73843	-1.62826	-0.362072	0.109045	0.629662	0.514512	0.918209	1.14852	0.343924	0.598763	1.08685	0.608538	1.03499	16	0.142857	1					2.50702e-06	5.60084	1.79056	10.0286
PVR		-0.282724			-0.153698				1.1383																							-0.268667	-1.30201				0.00641971	3	0.142857	0.166667
RAC2			0.158714		0.883591											-0.277821	-0.552745			-0.626287	-0.547053	-0.312988	-1.4004	0.141509	-1.31909	-0.88338	0.829698	0.87442	0.31757	0.651109	0.722379	0.951882	0.173385	0.452151	0.664785	0.0197784	0.382807	10	0.190476	1	0.137	0.863281	-0.936436	-0.808407	0.0114479	1.94127	0.842157	1.63486
GSPT1		-0.845515	-1.91826	0.265726	1.84491	1.47448	0.528139	-0.328599	1.43348	-0.218466	-3.19515	-0.514328	-0.149492	1.33689	-1.1082	0.911524	0.808143	0.7459	0.298864	0.445888	0.520724	0.578979	-0.523825	-0.815172	0.00468432	0.464314	0.411497	-0.102348	0.373185	0.862616	-0.742326	0.559887	0.665723	-1.16864	0.405943	0.601211	0.769595	21	0.857143	1	0.585034	0.232819	-0.344639	-0.0802383	0.615484	0.210783	0.149162	0.0314407
ARSA								0.0106247																	0.655852													1	0.047619	0.0555556
B4GALT1								0.685962		-0.120552	-0.211557		1.75683		-1.66183	0.78001	-2.09875			1.22143	0.498677		1.07537		-0.0161996	0.891194								-0.307043			0.376558	5	0.333333	0.388889	0.662852	0.178583	-0.569765	-0.101751	0.152839	0.815765	-0.699337	-0.570495
ACP3		-1.89311	-0.192791	1.15742		-1.72573				-2.17167		2.73835	0.233692				-1.00583							2.8995	-0.572439			1.88014		-2.73187						-2.3004		13	0.380952	0.277778	0.213661	0.670275	1.62058	1.08623	0.0612661	1.21278	-3.91854	-4.75232
EZR		0.285572	0.276344	-0.0187888	-0.32736	0.355465	0.498632	0.383714	0.529924	0.464458	-0.625959	1.13495	0.014882	-0.116398	-0.532407	0.485499	-0.0143586	0.264443	0.264914	-0.0395775	-0.115789	0.217044	-0.198491	0.611809	-0.0131022	-0.319895	0.617375	0.947686	-0.415032	-0.2977	0.0254065	0.49188	0.780522	0.476319	0.505217	0.741701	0.510979	85	0.857143	1	0.395793	0.402532	-0.174711	-0.0703267	0.557047	0.254108	0.123582	0.031403
RNPS1							0.233333													-0.57083	-0.491824	-0.255627	-0.72882	0.515102	0.110366	-0.830118	0.64301	-0.645216	0.688894	0.380909	-0.550245	0.903033	0.644924	0.450812	-0.205072	1.01394	0.927447	7	0.047619	1					0.0118497	1.92629	0.723177	1.39305
FOSL2																														-0.452734								3	0	0.0555556
HPGD																				-0.0163281	0.0604034	0.317913	-0.519712	1.05106	-0.431357	-0.297566	-1.32681	-0.0980104	-0.571405	0.322515	-0.399547	0.044883	0.843101	1.93241	0.968057	1.16046	0.222951	6	0	1					0.0789559	1.10262	0.642648	0.708594
CD46								0.0106247	0.264286					0.0451253				-0.146395																				4	0.190476	0	0.358207	0.445866	-0.18809	-0.0838631
NME1		-0.30563	-0.223445	0.376536	0.484916	0.550481	0.517876	0.718342	0.654364	0.693458	-0.181571	0.543137	-0.77376	0.476096	0.682469	-0.0775153	0.236317	-0.0799561	0.16	0.388557	0.734549	0.566364	0.365412	-1.56979	0.588722	0.514594	-0.12615	0.786979	0.0426982	-0.0545253	0.0311936	0.195506	0.08403	0.375333	0.197167	0.407228	0.431621	45	0.857143	1	0.180096	0.744496	-0.275743	-0.205289	0.814759	0.0889711	-0.0598872	-0.00532823
RPL35		-0.206503		0.079277			1.18452					1.04718						0.948481		-0.691777	-1.73639	-1.20579	-1.15185	-0.692784	-1.82106	-2.03034	0.660666	1.27026	0.47414	0.773738	0.346606	0.294282	0.204743	0.623081	0.369099	0.688488	1.05267	18	0.238095	1	0.32442	0.488893	0.645397	0.31553	0.00286737	2.54252	1.35843	3.45384
GNS		-0.453358	0.584391	-0.139081	-0.319021	1.03733	-0.561272	0.0924642	-0.531333	1.28733	0.0838026	-0.287082	-0.582334	-0.8339	-0.680667	1.72159	-0.00405468	-1.06103	0.0497436	1.34213	0.363143	-0.535161	0.201475	0.253888	-0.144584	1.20863	0.00557979	-0.911915	-0.163522	0.275114	-1.01363	1.18912	0.435548	0.333655	-0.233548	0.563395	-0.281703	10	0.857143	1	0.434634	0.361876	-0.287931	-0.104195	0.817549	0.087486	-0.0754174	-0.00659796
RPS2		-1.72608	-0.0376597	-1.79821	1.2629	1.20928	0.496532	1.43528	-0.346191	0.370532	-2.0267	1.00844	-1.7861	0.336288	1.09937	1.51014	-0.805868	0.156562	0.262498	-1.79744	-1.7134	-0.916306	-1.87678	-0.670473	-1.79929	-2.00817	0.799988	1.38394	-0.0305829	0.480165	0.554936	0.413637	0.729888	0.597002	0.206088	0.938673	0.868666	72	0.857143	1	0.834651	0.0784949	-0.123527	-0.00969626	0.00331976	2.47889	1.48404	3.67878
RAG1																															-0.358861							7	0	0.0555556
TUBA1B		-1.20339	0.447784	-0.802524	0.674832	0.206426	0.492399	0.581916	0.307945	-0.840979	-0.181571	1.49855	0.189476	0.331715	0.208969	1.37691	0.0842105	-0.371826	-0.930191	-1.84075	-2.4592	-1.72809	-2.53698	-0.972185	-1.98511	-2.30797	-3.31877	1.84278	-0.0867363	0.111637	0.29423	0.496742	0.868882	0.88121	0.921784	1.28021	1.27866	665	0.857143	1	0.472542	0.32556	0.260203	0.0847117	0.000313873	3.50325	2.37254	8.3116
RPA2		0.706615	0.572413	-3.25388	-0.331517	-3.71413	-2.06675	0.99105	0.329414	0.792621	0.070978	-1.13638	0.514792	-0.317128	1.39892	1.07729	0.702298	-0.0715245	0.416341	0.909579	1.56796	-0.37452	1.09335	0.404001	1.19462	1.15628	0.503991	-0.75865	0.112244	-3.64193	-3.48276	-1.32108	-2.465	0.227993	0.538927	0.822309	0.765479	10	0.857143	1	0.169698	0.770323	0.95886	0.738632	0.0307859	1.51165	-1.57116	-2.37504
MUC1		0.425093	0.405923	-0.0232801	0.31814	0.67956	0.114239	0.123234	0.14504	-0.266706	0.310923	-1.7327	0.248523	-0.367128	0.876511	0.000660328	0.688522	-0.0223922	-0.469127																			14	0.857143	0	0.345116	0.462035	-0.265272	-0.122565
COX7C					0.430473															-0.605363	-0.855923	-0.633779	-1.38081	0.161733	0.760229	-1.18124	-1.07447	0.568359	0.627578	0.687736	0.990665	0.747175	0.56706	0.492712	0.00863504	0.404447	0.707938	9	0.047619	1					0.00151736	2.81891	1.0528	2.96776
TIMP2													0.149327																									1	0.047619	0
CD44		1.18881	1.11521	0.028482	-3.9878	0.504194	0.0258175	0.441093	0.0565058	-0.101203	0.871687	0.742896	-0.0417508	-0.184437	0.868898	0.248611	-0.337147	-0.385257	-1.99608	0.799451	0.803355	0.842382	0.243758	0.85259	-0.0399094	0.347584	0.0805413	0.402377	0.0334967	-0.186201	0.311927	-0.0605374	0.0599593	0.609865	0.233252	0.333548	0.407339	37	0.857143	1	0.924208	0.0342302	0.0573685	0.00196373	0.0629567	1.20096	-0.28772	-0.34554
NQO2														-0.920512	-0.763764	0.75277	0.626492															-0.858788	-0.902011					2	0.190476	0.111111
H2AX			0.773519	1.54444	-0.70589													-1.53314		-1.9746	-1.88983	-1.70759	-2.35241	-0.521715	-2.27873	-2.17832	0.728079	1.11821	0.851281	0.716275	1.06199	0.25647	0.470723	-0.317347	1.08382	0.88514	0.0734201	23	0.190476	1			-2.0705		0.00162896	2.78809	1.79319	4.99957
ITGB4		0.402415	-0.324913	0.0845663						-4.29501	0.0897483		0.227074	-1.51224		0.906245	-0.331926	0.955551		0.772352	0.823593	0.879451	0.760247	-0.0204655	0.79382	0.636325	0.551044	0.353582	-0.719258	-0.80127	-0.63556	0.0933	0.0512486	0.166787	0.128643	0.399584	0.359145	107	0.47619	1	0.300998	0.521436	1.08898	0.567832	0.00127179	2.89559	-0.723036	-2.09361
THOC6		-1.98231	-0.275632	0.545189						-2.26349	1.07257						-0.0953009	2.28413	1.22501	-0.703147	-0.623598	-0.392488	-0.106124	0.387211	-0.766964	0.892967	-0.227996	-0.775792	0.0814003	0.149293	0.590593	0.946599	1.09307	0.19432	1.20259	0.0154623	0.379159	8	0.380952	1	0.0440221	1.35633	2.11566	2.86953	0.00611765	2.21342	0.774269	1.71378
ANK1																				1.34596	0.952407																	3	0	0.111111
ACADS		0.475534	-1.48059	-0.0691144	1.16513	-1.66256	-1.97225	2.0841	0.424032	0.887323	-0.682531	-0.241247	-1.88155	0.221618	-0.594433	-0.604616	2.55153	1.30309	-0.861134	0.631111	0.240489	0.987582	0.998765	0.134849	0.931923	0.324244	0.635512	0.0804378	0.305334	0.370056	-0.216843	0.100299	-0.71525	0.0949157	-0.49411	0.00829029	-0.455245	8	0.857143	1	0.91274	0.0396529	-0.0712076	-0.00282359	0.0017138	2.76604	-0.663052	-1.83403
CREB1																													-0.529272			-0.858788	-0.902011		-0.669343			2	0	0.222222
ARL1			0.328081			0.197741					1.2539		-0.0396066	-0.181861	-0.055085			-0.382577	-0.276431	-1.29101	-1.20905	-1.00053	-1.71266	-0.180985	-1.63385	-1.52179	0.990499	0.545155	0.23866	0.0670591	1.10829	0.271082	1.02737	1.35164	-0.0411107	0.109067	0.674806	14	0.380952	1	0.657577	0.182053	-0.209855	-0.0382048	0.0028568	2.54412	1.31345	3.34158
PPP3CB				-1.61118	0.29942	1.95569	-2.27074			0.588194																											0.256386	7	0.238095	0.0555556
NCK1							-1.2589	0.0106247						-0.640005	1.44137																							7	0.190476	0	0.489004	0.310687	1.02482	0.318398
GCFC2																																-0.858788						5	0	0.0555556
H1-5		0.37072	0.746028	0.589864	0.479406	0.436802	0.285211	0.475138	0.31623	-0.0685621	-0.406796	0.539841	0.197095	0.329501	0.217752	-0.0562265	0.422603	-0.0866808	0.255439	-0.844902	-0.764771	-0.539109	-1.29516	1.34118	-1.21301	-1.09334	0.779848	1.62093	0.202252	-0.548352	0.347539	0.343809	0.426942	0.670134	0.202274	0.852771	0.541259	12	0.857143	1	0.0628392	1.20177	-0.246479	-0.29621	0.184418	0.734196	0.560773	0.411717
H1-3																					0.139057		-1.93886														1.74753	51	0	0.166667							2.64743
H2AC17				-0.401831			0.625841		0.657295											-3.13511	-3.3753	-3.25039	-3.74835	-1.9634	-3.68584	-3.61086	-5.49917	0.334624	-2.09674	1.78076	1.74769	1.9616	2.27133	-1.24029	-1.68145	1.50633	-0.98752	139	0.142857	1					0.00051163	3.29104	3.46617	11.4073
RAB11B		-1.86252		0.651155			-0.516513	-0.773184	0.387496		0.12713				0.950623	0.878103		-2.72715	1.36659	-2.40789	-1.52694	-2.15576	-3.06776	-1.26051	-2.99981	-1.06226	0.68882	1.54665	0.0585691	0.447211	0.340386	0.571852	0.545846	0.5889	0.193448	0.990517	1.07351	40	0.47619	1	0.548222	0.261044	0.541772	0.141426	0.00290801	2.5364	1.89508	4.80668
SRPRB		-3.16939	-0.588882	-1.25654	-0.719657	-2.94489	0.1137	0.642751	-0.336503	0.380229	0.59341	-0.669747	0.400586	1.03212	1.6195	1.28897	-0.234725	0.54969	0.273631	0.94814	0.556218	0.350231	1.06788	0.310262	0.478494	0.946685	0.454602	-1.96825	-0.111694	0.2472	-0.473319	-0.0429081	-0.179434	-0.0164845	0.481346	0.108707	-0.19952	17	0.857143	1	0.01427	1.84558	1.41474	2.611	0.261797	0.582036	-0.370041	-0.215377
LAMC1		-2.30539	-1.13566	-0.492283	-0.70589	-2.11955	-1.59076	-1.2487	-0.461006	-0.225817	0.28629	0.672748	-0.156246	-1.28763	-1.11599	-0.615832	0.239729	-0.146395	-0.873804	0.355516	0.0315332	0.287929	-0.11015	-0.19896	-0.291353	-0.155032	-0.961467	0.333854	-1.21072	-1.0423	-0.712735	1.99618	1.98717	1.98948	-0.633273	-0.473858	-0.353408	113	0.857143	1	0.0283041	1.54815	0.80977	1.25365	0.610992	0.213964	0.250518	0.053602
ATP2A2		0.49778	0.434884	0.0565294	-0.47499	0.0210952	-0.161802	0.451574	0.177112	0.0195112	0.184573	0.810848	0.537753	-1.86627	-0.256687	-0.85579	0.875687	0.33917	0.80818	-1.40655	-1.32412	-1.60268	-0.908243	0.79832	-1.18828	-1.06817	0.72965	1.32008	-0.881985	-0.632484	-0.699459	1.21121	-0.57537	-0.264698	1.58518	1.44152	1.26779	69	0.857143	1	0.880929	0.0550589	-0.0493583	-0.00271761	0.146554	0.834004	0.789078	0.658094
FAH		-0.0484258	0.171232	-1.06592	0.0733072	0.0364133		1.17463		0.602068			-0.199341			0.625356	-0.53661	-0.582258		0.0134101	0.884425	0.831305	1.12803	-0.0111866	1.22958	0.945237	0.452779	-1.18255	-0.650478	0.374571	0.451503	0.105562	-0.582831	-1.10247	-0.369864	0.106195	-0.668141	9	0.52381	1	0.46471	0.332818	-0.307971	-0.102498	0.0315367	1.50118	-0.736331	-1.10537
STMN1		0.164005	0.108606	0.62537	1.265	0.686085	-0.214595	0.559529	0.103624	0.427389	-0.746838	1.09971	-0.568692	0.399049	-0.00761097	0.447824	-0.282304	-0.331091	-0.224964	-1.37514	-1.75753	-0.745117	-0.87884	-1.80429	-0.960711	-0.836485	0.0354198	0.388839	0.545247	0.606571	0.678753	0.889506	0.837675	0.74974	0.55624	0.554693	0.83493	56	0.857143	1	0.088593	1.0526	-0.437771	-0.460798	1.03878e-05	4.98348	1.57636	7.85573
YBX3		0.676298	0.284338	0.326831	0.775472	0.964515	0.311626	0.0924642	0.0103954	-0.147354	-0.237445	-1.31612	-0.44557	0.131737	0.550896	-0.136305	0.330975	-0.438266	0.672265	1.05515	0.974447	1.08375	0.919753	-0.546283	0.821696	0.978127	0.533406	-1.72889	-0.0223671	-0.594511	-0.497736	-0.276279	-0.779009	0.0810354	-0.0653614	0.163285	0.333253	12	0.857143	1	0.0689672	1.16136	-0.464714	-0.539699	0.0824154	1.08399	-0.638761	-0.692411
NAGA				0.624091	-0.890619	-0.102193				0.680016			-0.336579							1.63189					0.128767						-1.31686		-0.363217					6	0.238095	0.222222			-0.414403		0.192954	0.714547	-1.72037	-1.22928
HMGA1		1.60519	0.357799	0.396798		0.228307	0.0610144		0.0917477	-0.0659294						-0.0535508	-0.296128	-0.344744	-0.238612	-0.88791	-0.807603	-1.89129	-2.82847	-0.242373	-2.44627	-2.66685	0.776674	1.13811	0.366561	0.574365	0.354346	0.418059	0.594077	0.813819	0.306163	0.781072	0.967299	31	0.52381	1	0.0645511	1.1901	-0.615391	-0.732375	0.00392742	2.40589	1.67019	4.01831
TMEM11										0.106762															0.655852	0.809286												2	0.047619	0.111111
GOT1		0.146981	0.443264	0.478197	0.846802	0.223076	0.596427	0.390164	0.186393	0.124704	0.359495	-0.269462	0.331099	0.263508	0.372213	0.323029	0.233173	-0.125788	-0.0197419	0.500648	0.398589	0.0275738	-0.1157	-1.7047	-0.205471	0.346531	0.359201	0.328001	0.214662	0.392609	0.359523	0.309653	0.515801	0.463769	0.146485	0.455797	0.484912	42	0.857143	1	0.0702093	1.15361	-0.21872	-0.252317	0.121292	0.916168	0.378727	0.346977
DDX3X		0.808404	-0.212837	0.800326	0.709929	-1.74635	-1.44301	-0.829212	-0.540185	-0.0777514	0.841577	-1.27694	0.783549	0.121956	0.893734	0.423728	0.24999	-0.358322	0.950448	-0.957353	-0.667805	-0.655422	-0.767342	-1.64868	-0.281755	-0.145261	0.463664	0.65595	0.458548	0.5211	0.472941	0.322864	0.646482	0.420053	0.69503	0.552417	0.757571	56	0.857143	1	0.171001	0.767002	0.573378	0.439782	0.000904985	3.04336	0.983446	2.99298
SMPD1																																-0.430672	-1.48104					3	0	0.111111
UBTF				-0.0209584		1.16489		-0.676588	1.97416	-0.552097	-0.628398			-0.682158	1.0487	-0.547658	0.877601	-0.903141	-0.796791	-1.00142	-0.920652	-0.701006	-1.1318	0.0989118	-1.36067	-0.925707	0.122235	-1.07014	1.16289	0.573964	0.879222	1.47802	0.726136	0.0228428	0.858311	0.296092	-0.0411372	13	0.571429	1	0.307173	0.512617	-0.611001	-0.313209	2.43314e-05	4.61383	1.4274	6.58579
AKR1C4									-1.22985								0.922009	-0.146395	-0.0403413																			3	0.190476	0			1.47494
CKMT2		1.24623	0.584391		-0.903192		0.311626		0.342679	-1.31024	0.0838026			-1.51903	1.17224	-1.31818	-0.00405468	-1.77392		1.13614				2.16498														3	0.571429	0.111111	0.347857	0.4586	-0.605106	-0.277501
NDUFB7																																-0.858788						5	0	0.0555556
SYN1																										0.809286												6	0	0.0555556
PRKACA		1.53721	-1.48889	-1.36205	-2.24273	0.528389	0.383694	-0.744638	0.414839	2.08549	-2.13593	0.102963	0.287777	0.896592	-2.18796	-0.613966	0.801729	1.74432	-2.58867	-1.99862	-1.58405	-1.39	-0.571998	0.677064	-0.484061	-0.669184	0.349244	0.7678	0.613876	0.674229	0.424345	0.978832	0.54966	0.277848	0.692728	0.259219	0.585188	25	0.857143	1	0.666953	0.175905	-0.311607	-0.0548131	0.00500742	2.30039	1.10664	2.54569
CAPN2		-0.146567	-0.0397368	0.0761106	0.57749	0.221177	0.291325	0.498906	0.193237	0.379615	-0.00984485	0.393162	0.00917649	0.16403	0.328119	0.280715	0.300011	0.507652	0.349939	-0.224908	-0.344276	-0.0302221	0.11345	-0.26122	0.0350999	0.268212	-0.289185	0.45305	0.0667919	0.27549	0.376499	0.422578	0.767908	0.205088	0.792091	0.934974	0.357768	118	0.857143	1	0.763275	0.117319	0.0301559	0.00353786	0.00196892	2.70577	0.497687	1.34663
DES		0.706329	1.11583	0.88673	0.351451	0.470897	-0.242953	-0.272753	-0.212608	-0.164924	-0.91807	2.14696	0.230853	-0.0475538	-0.342817	0.212142	0.193824	-0.694628	0.245104	0.107534	-0.0462284	0.549599	-0.506442	2.39277	-0.220046	-0.178607	0.433961	2.37279	-0.678106	-0.166131	-0.0781269	-1.12568	-1.19694	-1.63042	-0.322949	0.815029	0.817245	87	0.857143	1	0.608043	0.216066	-0.179131	-0.0387041	0.0587231	1.23119	-0.941267	-1.15888
CEBPB										0.981552				0.0451253				-1.86404																				3	0.142857	0			-1.89101
PTPN2																							0.318534				0.320787											3	0	0.111111
VIM		0.611545	0.815994	0.882638	-0.443247	-0.183792	-0.867036	-0.416503	-0.684234	-0.0836787	0.105928	1.41676	0.335766	-0.352983	-0.168673	-0.0565196	-0.198477	-0.0904088	-0.0463066	-0.721957	-0.671347	-0.483486	-0.635327	0.0240424	-0.553367	-0.564592	-1.43487	0.951008	0.493724	0.652616	0.752004	0.249761	0.399687	0.293098	0.818047	1.05259	0.984608	1117	0.857143	1	0.610237	0.214502	0.145933	0.0313029	0.000296227	3.52837	1.08734	3.83653
DDX5		0.620133	-0.202171	-0.136536	-1.13958	-0.347651	1.55324	1.08983	1.29804	0.415502	1.00744	-0.428462	-0.00934192	0.820137	0.906255	-0.0535508	-0.296128	-3.78003	-1.95558	-1.90204	-1.48786	-2.11517	-1.73434	-2.31356	-1.65571	-1.54404	-0.00225888	-0.0578351	0.653486	0.486059	0.809411	0.95444	1.32037	1.25025	0.803998	0.55259	0.175662	99	0.857143	1	0.213609	0.670381	-0.77112	-0.516944	1.89664e-06	5.72201	2.20212	12.6006
TCP1		0.855956	0.551035	-0.17085	-0.567765	-0.384707	-0.598163	0.0539018	-0.175263	-0.520904	0.846241	0.612313	0.75772	0.0909259	0.354098	0.0128477	0.410394	0.353059	0.317333	-0.76079	-0.272225	-0.293164	-0.549723	-0.290968	-0.548506	-1.01256	0.852878	1.28051	0.036614	-0.0248686	0.307214	0.503423	0.395627	0.489304	0.628035	0.731212	0.449854	65	0.857143	1	0.0160333	1.79498	0.523521	0.939709	0.0475147	1.32317	0.567884	0.751409
XBP1					0.430473																																	1	0.047619	0
GM2A																				-0.546396	-0.46749	-0.230354	1.2238	0.538719	-0.931407	0.725552	1.32672	-0.621103	0.732279	-0.605348	0.0593019	0.95289	0.226921	0.000390443	-0.853796	-2.93475	0.600033	8	0	1					0.525047	0.279802	-0.315569	-0.0882969
FKBP8		0.106893	-1.82296	-1.68023	-2.59124	-2.59067	-2.97025	-2.69067	0.0448854	-0.112833	-0.204101	-0.454866	-2.80048	1.01928	0.587456	1.41866	0.930985	2.03191	0.972884	-0.242983	-0.165322	0.0834762	0.761226	0.831982	-0.645176	-0.515249	-1.60093	-0.321683	-0.145338	0.954792	1.3796	0.257927	0.911061	0.588543	1.03182	-2.42893	0.561068	8	0.857143	1	0.00661532	2.17945	1.97875	4.31259	0.242363	0.615534	0.547245	0.336848
IGFBP3			1.16854			-0.325528		-0.792015	0.989579	-0.662762						-0.660131	0.748906																					2	0.333333	0	0.970128	0.0131711	-0.0311753	-0.000410613
UBE2M			0.513602	0.545189			0.233333			0.106762			0.149327		0.162691		-0.0953009		-0.0403413	-1.90394	-1.81946	-1.63451	-2.28628	-0.77341	-0.707061	-2.11046	1.02809	0.861234	0.0531705	0.512578	0.0573486	0.527604	0.489751	0.72413	0.636516	0.899209	1.03344	21	0.380952	1	0.050946	1.29289	-0.305628	-0.395143	0.00201721	2.69525	1.58662	4.27633
COL12A1		0.552153	-0.49457	-0.00134017	0.36461	-0.0108328	-0.628144	-0.0623657	-1.4723	0.855531	1.6125	0.723359	1.30039	-0.656956	0.415553	0.0508394	-0.377507	0.579636	-1.03156	-0.789677	-0.549594	-0.607401	-1.35695	-0.864151	-1.16091	-1.09699	-1.89696	1.33237	0.350764	0.339762	0.392271	0.618495	0.869419	1.07158	0.750293	0.842819	0.914722	213	0.857143	1	0.312627	0.504974	0.39039	0.197137	0.000243594	3.61333	1.46004	5.27562
PTPN1		-0.0528114	-0.0183613	0.0385302	-0.025406	0.206426	0.369346	0.381844	0.881477	0.661961	0.139677	-0.25452	0.202474	0.0190972	-0.142417	0.0119963	0.398244	0.417312	0.446923	-0.244589	0.297776	-1.08568	0.615907	-0.260555	0.986189	-0.0686506	0.140747	0.137204	0.995314	0.739738	-0.25435	0.103104	0.841744	0.654075	-0.540388	-0.673701	-0.203341	35	0.857143	1	0.349915	0.456038	-0.133802	-0.0610189	0.665379	0.176931	0.127095	0.0224869
RPL35A				1.34382	-0.102287		-0.331493	0.980033		1.03617	-0.538751		-0.370757	-0.579709						-1.68375	-1.27047	-1.40676	-2.08022	-0.560589	-2.00435	-1.89898	-0.702991	0.410996	0.840868	1.12206	1.38117	1.21189	1.12653	1.15095	-0.328727	-0.841414	0.483246	21	0.380952	1	0.052805	1.27732	-1.08165	-1.38162	0.000103538	3.9849	1.92708	7.67922
ITGB5														-0.145501	0.906255	1.46633																						4	0.142857	0
ARF4		-0.0521785	0.323549	0.364177	0.0696713	-0.543129	-0.149185	0.11293	0.213564	0.0559954	0.237253	0.481997	0.708039	-0.0109138	0.414034	0.221648	0.611862	-0.033738	0.0722718	0.583336	0.766841	0.51361	0.612995	0.859666	0.419181	0.650247	0.216538	0.240347	0.00521432	0.653703	0.0609964	0.0689667	-0.223272	0.409027	-0.407808	-0.0333637	0.134928	28	0.857143	1	0.0631051	1.19994	0.25634	0.307591	0.00214377	2.66882	-0.466041	-1.24378
RPL7		0.452628	1.0145	0.376536	0.558765	0.032224	0.037486	-0.0139694	-0.119371	0.243071	0.283457	0.892526	0.127662	0.657982	-0.702502	-0.0775153	-0.780992	-0.371826	0.287057	-0.391551	-0.0832943	0.168669	-0.185905	0.408845	-0.305661	0.108166	0.549261	0.820659	0.220839	0.245221	0.324802	0.187464	0.44297	0.798337	0.224421	0.232513	0.639848	60	0.857143	1	0.281145	0.55107	-0.25178	-0.138749	0.128262	0.891901	0.24747	0.220718
TOP2B		-0.697337	-2.34061	-2.17326	-2.54709	-2.54714	-2.92344	1.39032	1.58588	-2.43618	-0.158795	-0.428462	-0.00934192	0.53963	2.73078	-3.09332	0.985531	0.368142	-1.24297	-1.059	-1.3077	-0.760556	-0.312302	-0.276726	0.0900308	-0.0847189	0.120512	-1.45367	0.278069	0.535173	0.420752	1.1726	1.17535	0.17399	0.931387	0.200113	0.53523	16	0.857143	1	0.10061	0.997361	1.37556	1.37193	0.000180374	3.74383	1.16298	4.35398
GPX2		0.374984	-0.784737	-0.158057	1.30688	-0.946849	1.16249	0.0694309	-0.0723926	0.495722	0.38372	-0.79195	0.201128	-0.326848	0.222401	-0.709814	1.25192	0.631247	1.52583																			11	0.857143	0	0.781728	0.106944	0.104463	0.0111717
PTPRA																																-1.22076	-0.555516					4	0	0.111111
NAT1					0.320683		-0.502396	0.391104	0.14774	1.19748				-0.0836387			-0.230955	-0.993261	-0.174269																			7	0.428571	0	0.0997398	1.00113	-0.681454	-0.682225
ITGB6																				1.48872	1.76823	1.26659	1.63536	0.395575	1.49872	1.51979	1.31154	0.80711	-3.77976	-3.65719	-3.49771	-0.139379	-5.02976	-4.02098	-1.16712	-3.18165	-0.732638	10	0	1					2.72954e-06	5.56391	-4.09976	-22.8107
SON		0.389977	0.807656	0.825256	-0.086107	-0.485779	-1.18724	0.0855294	0.336037	1.05337	1.24361	-1.48204	-4.47703	-0.193615	-2.00237	0.684242	0.28373	1.32283	0.0421101	1.10744	1.17957	1.10121	1.06241	0.692031	0.410922	0.877892	0.367972	0.322609	-0.402435	-0.0171652	-0.23638	-0.525082	0.00555124	-0.97565	0.329805	-0.36049	-0.30045	18	0.857143	1	0.306849	0.513076	-0.701914	-0.360135	1.07326e-05	4.96929	-1.06715	-5.30298
NELFE		1.47858	-2.4582	-2.28525	-2.66976	-2.66808	1.42319	0.341943	1.78795	0.905842	-0.284687	-0.501829	-2.87714	0.927191	0.4991	0.444797	0.274099	0.771403	-0.388249		1.20815											-0.858788						7	0.857143	0.111111	0.669474	0.174266	0.334274	0.0582526			-2.06694
CDC5L		-2.18308	-1.81129	0.149244	-0.00321331	1.34869	0.646442	-2.67719	-0.19609	-0.354023	-0.437073	-0.0981996	-0.274041	2.15289	-1.90909	0.542726	-0.631157	1.042	-2.28635	-1.01424	-0.933416	-1.88176	-0.707108	-1.00446	-1.37276	-2.02208	0.671069	-2.19668	0.457234	0.788795	0.593763	1.26392	0.803163	0.604624	0.130777	0.796432	0.696602	32	0.857143	1	0.590985	0.228423	0.35358	0.0807658	1.82707e-05	4.73825	1.84408	8.73772
SF3B3		1.19511	-0.812292	-1.25097	-0.952722	-0.97519	1.75134	-2.16962	-1.20403	-1.36286	0.0329711	0.52512	1.54709	-1.57712	-1.39373	-1.37166	-1.80435	0.888038	2.25903	-2.11489	-2.35926	-1.02764	-1.73718	-1.2973	-0.906069	-0.780856	0.669807	0.0409366	0.57882	0.639669	0.495702	0.78808	0.76058	0.812989	0.733498	0.625844	0.612342	34	0.857143	1	0.419553	0.377214	0.542958	0.204811	7.44614e-05	4.12807	1.72889	7.13696
RCC1		1.08445	-0.125828	-0.401831	-1.05993	0.753577	0.399017	0.831196	0.176291	1.37491	-1.52157	0.111607	0.510742	-0.370107	0.579281	0.521743	1.37945	0.305404	-0.472226	-0.0280115	1.09891	0.57144	0.892904	1.28797	0.917666	0.703944	0.188133	-0.896722	0.10449	0.172055	-0.754823	-0.130502	0.0702642	-0.0997004	0.242921	0.33288	-0.26001	16	0.857143	1	0.566067	0.247133	-0.220836	-0.0545756	0.0398397	1.39968	-0.562073	-0.786725
EFTUD2		-1.86838	-0.959053	-0.857415	1.12503	-1.12614	0.0967964	-2.3393	1.00159	-1.52553	-0.124157	0.0841599	0.827358	1.54485	-2.22334	-0.0171057	2.88875	0.701199	-2.62702	-2.99428	-2.57563	-1.59479	-2.99688	-0.736296	-1.73566	-2.07358	0.770153	0.572418	0.362027	0.519657	0.304342	0.840964	1.02226	0.703624	0.912635	0.707043	0.758164	57	0.857143	1	0.252316	0.598056	0.834122	0.498852	0.000347863	3.45859	2.16614	7.49179
ATP5PF		-0.712635	0.343591	0.383266	-0.570228	-1.9858	-0.827598	-0.185925	0.696135	-0.0816776	0.890547	-0.437327	0.54646	-0.162884	-0.0368784	-0.0695562	-0.314441	0.350054	1.00865	0.181805	0.257724	0.522849	1.28563	0.151575	0.948249	1.10697	0.188133	-1.01638	-0.351476	0.0898214	-0.187171	0.44916	-0.203131	0.128462	-1.00078	0.0371406	0.035638	9	0.857143	1	0.123943	0.906779	0.523944	0.475102	0.0711776	1.14766	-0.514322	-0.590265
XRCC1			0.868489												-1.0045			0.305404									-0.497306		0.0585691	-0.452734			-0.902011	-0.472363				4	0.142857	0.277778			-1.21804				0.055172
KRT15										0.50012		1.08139								-1.39243	1.24983	0.544691	0.432009	1.26297	0.0877946	0.849481	-0.0969045	0.118354	1.35813	-0.110482	-0.0236175	-0.459842	-0.461147	-0.0933539	0.287596	-4.34518	1.43935	17	0.0952381	1			0.581272		0.344535	0.462766	-0.607149	-0.280968
KRT4		0.72239	1.44709	0.900936	0.82013	0.772735	0.646442	-2.02981	1.29804	-1.84948	1.00744	1.93484	-2.21834	0.502124	-0.325308	-1.86623	1.66781	-0.675639	-2.99895					2.16498														7	0.857143	0.0555556	0.397882	0.400246	-0.633415	-0.253522
PAM																				1.13614																		5	0	0.0555556
CDH2																				-0.236536	-0.158901	0.0901447	-0.725799	0.838214	-0.639094	-0.509057	-1.59313	-0.315321	0.453951	1.33335	0.0229416	1.22317	1.3987	0.601041	1.04546	0.24143	-1.67783	6	0	1					0.0379819	1.42042	0.876856	1.24551
MYL12A																			-0.0403413	-1.73937	-1.65557	-1.12186	-1.82243	-0.29436	-1.74451	-1.9524	-3.41071	-1.79838	3.69162	3.76358	-3.35391	-4.42296	-4.84066	-3.85841	-6.0525	-4.92357	-3.79544	74	0.047619	1					0.477896	0.320667	-0.91696	-0.294038
PLCG1																				1.01489	-1.08686	-0.873633	-0.54147	-0.0624017	-1.20579	0.128246	-0.0796146	-1.23485	0.866549	0.731327	0.98902	0.521416	1.8428	0.0431986	-0.925864	0.0178589	0.0855365	16	0	1					0.0239911	1.61995	0.901481	1.46035
TNNI1														0.0451253																								4	0.047619	0
NCL		0.31638	0.228614	0.57711	0.465437	0.384894	0.464481	0.132727	0.0424211	0.102815	0.121089	0.903577	0.220512	-0.00547772	0.28667	0.0319485	-0.198296	-0.0574079	0.0940632	0.354267	0.529201	0.611355	-0.0266188	0.841058	0.099612	0.135953	0.25288	0.788495	0.0632719	0.145266	0.293338	0.0385623	0.323552	0.568392	-0.0837906	0.231746	0.658089	174	0.857143	1	0.248036	0.605486	-0.146467	-0.0886836	0.27246	0.564698	-0.149753	-0.0845652
HK1		-0.24496	0.608571	1.21064	-0.117109	-1.53905	0.857551	0.496348	-0.316995	0.881185	-0.0889342	0.454076	-0.151746	-0.316586	-0.453468	0.909031	0.0271134	-1.14553	-2.42528	-0.562618	-0.110684	-0.158921	0.0660414	-0.336986	-0.281102	-0.0561294	0.117743	0.234231	0.408042	0.743096	0.501918	0.295321	0.259281	0.0839052	0.679526	0.813154	0.638374	103	0.857143	1	0.210392	0.67697	-0.558611	-0.378163	7.97773e-05	4.09812	0.612338	2.50944
POLR2C			1.13347			-0.361602		-0.832563	-0.543395	-0.701637	-0.772843		1.58435	-0.847228	0.890332		-1.0354								-0.36949	0.979661	-0.282756			0.437312	-0.854752	0.178696	-1.55414					4	0.47619	0.388889	0.734982	0.133723	0.224987	0.030086	0.435327	0.361184	-0.557358	-0.201309
POLR2E																									0.968169					-1.26952					-0.669343			4	0	0.166667							-1.9376
NDUFV2		1.74814	-0.298668	1.47027	-0.416901	-0.446903	-0.665043	-0.928441	0.858897	-0.79356	-0.0166499	-0.345624	0.696139	-0.948696	0.13565	-0.793064	-0.124993	0.537164	-0.069656	0.640597	0.384925	0.997393	-0.214747	-0.175974	0.188367	0.333355	0.246582	-0.236911	0.463156	0.525642	0.787547	-0.91783	-0.220763	0.376053	0.513143	0.117709	0.682111	11	0.857143	1	0.679805	0.167616	-0.161947	-0.027145	0.936889	0.0283121	0.018131	0.000513327
TRIM21																							1.26143		0.611534		-1.51886		-0.612687	-0.534967	0.128241	-0.954644	-2.06006					6	0	0.444444					0.279421	0.553741	-0.924857	-0.512131
TIMM50		0.298496	0.233513	0.939664	0.13828	-1.01991	-0.800815	-0.0126951	-0.378173	-0.929626	0.65007	-1.53505	0.362265	1.17671	-0.518317	0.357505	0.677697	1.03103	0.225745	-0.56962	-0.490619	-0.59681	0.695861	0.19628	-0.953316	-0.828957	-0.466907	-0.970732	1.34176	0.481311	0.819541	0.543534	0.953281	-0.188601	0.784671	0.464032	-0.365687	13	0.857143	1	0.233425	0.631853	0.439881	0.27794	0.0015216	2.8177	0.979851	2.76093
SRM		-0.196777	-1.31575	0.0878798	-0.0704265	0.706467	-0.297715	1.01534	-0.267439	0.449353	1.78344	-0.138399	0.464098	-0.542342	-0.400939	-0.418928	-0.714205	-0.757662	-0.651369	-0.43294	-0.3545	-0.938069	-0.472918	-0.442606	0.170382	-0.697687	0.409377	0.278041	0.509447	0.410037	0.486244	0.670875	0.609346	0.0763478	0.74873	0.342107	0.8098	15	0.857143	1	0.646827	0.189212	-0.165249	-0.031267	0.000267027	3.57345	0.793761	2.83646
CSNK2A2			2.06789					-1.3121		-1.16138	2.13712				-1.18035	-1.1669	0.169048	-1.60295	-1.49633																			5	0.428571	0	0.740801	0.130298	-0.388196	-0.0505813
ITIH2		0.0844777	0.294664	-1.48169	1.02542	-1.80031	1.48342	-0.242489	0.895843	1.35955	-0.22639	0.0245813	-2.01793	0.74289	0.832143	1.39521	-0.377507	-2.14276	-2.03593	-1.2923	-0.415929	0.305829	-2.4604	-0.953228	-1.63507	-1.07489	-0.0656263	0.931057	1.06488	1.11885	1.12495	0.696561	0.277963	0.0656187	0.0310748	0.422129	0.397482	36	0.857143	1	0.328846	0.483008	-0.60273	-0.291123	0.00297881	2.52596	1.31779	3.32867
ITIH1																				0.805078								0.712588		0.364051								4	0	0.166667							-0.394781
NFKB1																									0.655852													6	0	0.0555556
PI3																				0.926327		1.29293				1.37388	-0.186731					-1.2869						2	0	0.277778							-2.13851
SNRPA1		0.140973	-1.00207	-0.898387	1.08015	-1.17039	-1.44301	-1.74165	0.953948	-1.57321	-0.170214	2.36137	-1.9645	-1.80932	-0.0327202	-0.0655658	1.98909	0.646434	-0.252185	-1.67868	-0.800728	-1.40152	-0.892254	-0.875683	-1.24707	-1.12802	0.431806	0.756814	0.262023	0.753027	0.405257	0.760325	0.771875	0.256268	0.787965	0.722809	0.88434	23	0.857143	1	0.260961	0.583424	0.706226	0.412029	0.000178858	3.74749	1.38214	5.17954
ATP2B1																				-1.37273	1.09278	-1.42749	-1.78914	-0.579965	-1.71095	-1.60028	0.49126	-1.76327	0.92207	1.71882	1.04263	0.044883	-0.111091	0.386147	1.05994	0.10519	-0.66899	26	0	1					0.00389296	2.40972	1.46215	3.52338
EIF2S2		0.116574	0.584391	0.079277	0.233171	0.461368	0.0241557	-0.208027	0.0548419	0.439342	0.0838026	0.82575	0.454899	0.412244	-0.0593203	0.690999	-0.725847	-0.0562751	0.602484	0.560818	0.379441	0.306831	0.216791	-1.27228	-0.129146	0.0101047	0.335948	0.579782	0.238086	-0.0635156	-0.417918	0.467388	0.651474	0.543936	0.34436	0.240891	0.796331	30	0.857143	1	0.790715	0.10198	0.0492936	0.00502696	0.386724	0.412599	0.201416	0.0831042
ITPR3		-0.395647	0.203643	-0.501718	-1.3004	0.0697495	-0.501991	-1.90754	-0.471976	-1.73226	1.28748	-1.36647	0.403937	-0.768322	0.725296	0.661867	0.522477	1.55864	-0.434788	0.14745	1.1529	-1.50525	0.0702567	-0.652624	0.475652	0.106359	0.885122	-1.83746	0.275061	-5.55553	0.553984	0.227516	1.04492	0.0618664	0.289027	0.483215	1.00656	20	0.857143	1	0.0239153	1.62132	1.01425	1.64443	0.947788	0.0232888	-0.0506424	-0.0011794
BTF3		-1.13252	-0.835603	-0.206503	-0.977041	0.964515	-0.639565	-1.54919	0.884408	0.727435	1.45252	0.510575	0.719598	-0.920512	-0.763764	-0.767114	0.626492	-1.15115	1.67663	-0.254179	-1.30059	-0.75317	-0.30562	0.0501668	-0.215551	-0.526002	1.09389	-1.44662	0.826855	0.884192	1.3604	-0.163865	1.01242	-0.0749175	-0.235569	0.212017	-0.578697	16	0.857143	1	0.348691	0.457559	0.460815	0.21085	0.0370965	1.43067	0.766724	1.09693
ALOX5AP																				1.13614																		1	0	0.0555556
RAB3B		0.763087	1.22497	1.22272	-3.36298	-1.38788	0.688246	-0.426292	-0.774354	0.562661	1.0479	-0.916442	-3.55387	1.51401	-0.28094	0.585305	-0.0225713	-4.77569	0.864926																			9	0.857143	0	0.615704	0.210628	-0.449726	-0.094725
RAB4A																															-0.358861							3	0	0.0555556
TLN2					-0.70589	-0.731829	-2.46365							0.363138	1.39425	-0.21605	0.239729			0.643197	-0.0771818	-0.650048	-0.212313	-0.173461	-0.561685	-1.19635	0.249728	-1.34824	1.77932	1.47699	0.603941	0.903033	0.837224	-0.523413	-1.71224	-0.523481	-0.438214	19	0.333333	1	0.0395996	1.40231	1.74573	2.44805	0.161971	0.790563	0.636612	0.503282
RAB6A		-0.809441	-0.53555	1.58266	1.56684	0.697177	2.05742	-1.84968	-1.51769	1.31413	-1.11525	0.69779	1.25865	-1.92365	-1.06887	0.459972	0.291462	0.235595	0.3415	-1.10322	-1.35174	-1.14873	-0.353689	-0.319469	-1.76902	-1.34143	0.92862	1.44436	0.735655	0.794284	0.704683	-0.268667	0.270825	0.323303	0.642949	0.12639	0.256386	13	0.857143	1	0.546334	0.262542	-0.369853	-0.0971018	0.0244756	1.61127	0.955569	1.53968
SEPTIN7		-0.361822	2.01861	-0.0581119			-0.467247			-0.595335	-0.670163		0.878266	-0.729886		0.928282		-0.952803		-2.81433	-2.39641	-2.57616	-3.1383	-1.33336	-1.5659	-2.98481	0.823858	0.750001	0.581852	0.591657	0.450618	0.418059	0.306694	0.684194	1.04721	0.7113	1.09709	47	0.47619	1	0.743812	0.128537	-0.216479	-0.0278255	0.000340955	3.4673	2.34712	8.13818
MX2		0.078911	-2.96889	-2.77165	0.19668	-0.417906	-1.50676	-0.895848	1.51024	0.73315	0.233103	-0.82047	1.5286	0.302356	1.1783	0.358797	1.9148	0.573055	0.227205	-0.490742	0.382341	1.13491	1.13207	0.27252	1.23365	-1.07116	-2.30098	-0.892891	0.558245	0.888376	0.691305	-0.923125	-0.394082	0.7149	0.626442	-0.734277	-0.254541	10	0.857143	1	0.0408596	1.38871	1.28198	1.78029	0.678569	0.168406	0.197059	0.033186
NPR2																																						7	0	0
PSMB1		0.717358	-0.0324154	0.0251446	-0.59226	0.191971	0.021942	0.702094	1.54676	1.20265	-0.196618	-0.101116	-0.406735	0.178394	0.290552	0.244663	0.380129	-0.389718	-0.735191	-0.660337	-0.116266	0.476858	-1.12243	0.108598	-0.431357	-0.467941	0.698691	0.605009	0.529965	0.393204	0.328753	0.568855	0.600415	0.819267	-0.00828191	0.466362	0.334828	35	0.857143	1	0.0699566	1.15517	-0.502098	-0.580009	0.0247561	1.60632	0.549171	0.882143
M6PR		0.763087	0.924913	0.936935	-0.547954	-0.576113	-0.803983	0.486142	0.71978	-0.932801	-1.59566	0.41782	-1.37609	-1.1024	-1.5956	1.47438	-1.30423	2.09488	-1.23388		1.20815																	4	0.857143	0.0555556	0.304667	0.516174	-0.576754	-0.297706
H2AC7																									0.655852													1	0	0.0555556
COX5A		0.656269	1.03079	0.376536	-0.4375	-0.467212	0.324957	-0.95127	0.609917	-0.0895089	0.0967066	0.83327	-0.0310066	-0.171529	-0.397394	-1.93541	0.571347	0.963825	0.617822	0.217217	-0.292459	-0.0485676	-0.104778	-0.0624017	-0.107565	0.298621	0.48472	0.919643	0.671795	0.217862	0.647122	0.139799	0.044185	0.197107	0.293371	0.380921	0.240089	40	0.857143	1	0.879423	0.0558024	-0.0561498	-0.00313329	0.259437	0.585968	0.169758	0.0994727
RUVBL1				-0.25344		-0.473897		-0.958783		0.672812	0.554776	1.67104	2.04343	-0.980808		0.697255		-1.21389	-1.10742	-0.812047	-1.99115	-1.81282	-2.44763	-1.26003	-2.37471	-2.59399	0.768967	1.15158	0.344003	0.487185	0.561812	0.493246	0.406655	0.652693	0.81507	0.837772	0.814189	30	0.52381	1	0.521716	0.282565	0.491097	0.138767	0.00104165	2.98228	1.86494	5.56177
OGN		-0.29206	1.29417	0.755289	-1.57026	-1.58404	-0.395588	-0.646782	1.1287	0.351269	0.843714	2.68125	-0.429775	-2.98651	-2.0886	1.00127	0.18904	-3.30085	-0.763982	-0.410233	-1.12629	0.393116	-1.94473	2.46052	0.191803	-1.75994	1.25493	2.28695	0.208412	0.274506	-4.94567	-1.0724	0.260548	-5.65797	0.61634	0.379962	0.516394	23	0.857143	1	0.571658	0.242864	-0.432793	-0.10511	0.24236	0.615539	-1.19622	-0.736322
TUBB4B		-0.575644			-0.4375		0.805347	1.52098	-0.657103	-0.815446		1.6751	-0.697995	-0.972856	0.769801	1.59365	-1.16776			-2.47705	-1.92553	-2.2273	-3.56918	-2.41834	-3.81756	-3.42699	0.882609	1.03451	0.320026	0.469074	0.62354	0.183331	0.618525	1.13607	0.574654	0.748118	0.998418	95	0.571429	1	0.738556	0.131616	0.226551	0.0298179	0.000523241	3.2813	2.62407	8.61034
COL5A1														0.0451253										2.16498		0.289814	0.0670284								0.105994			11	0.047619	0.222222							-0.734611
NEB					0.81039	0.648698	0.653135							-0.284309	-0.625885	-0.205583													-0.529272									127	0.285714	0.0555556	0.00152177	2.81765	-1.076	-3.03179
AGA																																		-0.472363				5	0	0.0555556
RASA1								0.0106247												1.5529	1.29349	1.11596	1.4718	-0.065179	1.04901	0.125486	0.881647	-1.23768	-0.377114	0.00779724	-2.3797	-0.00841875	-0.708787	-0.712969	-0.112736	-0.336717	-2.99483	13	0.047619	1					0.0051002	2.29241	-1.53455	-3.51781
YARS1		0.191199	0.39378	-0.320626	0.305473	-3.3219	0.43267	0.784533	0.131593	-0.0260485	1.14291	0.435813	0.597572	-1.06712	-0.394554	-0.0130186	-0.249749	-0.750737	-0.644446	-0.615	-0.865521	-1.12638	-0.839667	-1.38957	-0.243621	-1.1905	-0.121388	-1.47599	0.961619	0.963327	0.741732	0.791847	0.625177	0.308711	1.04214	0.614348	0.315535	38	0.857143	1	0.910523	0.0407092	0.0539999	0.00219829	1.96388e-07	6.70689	1.58134	10.6059
CDK11B				0.792743																						-1.07489				0.0330729	-0.187171			0.363499				16	0.047619	0.222222							1.14469
UPF1		-1.24189	-1.49715	0.448442	-1.08301	-1.6796	0.120986	-1.66663	0.151796	1.48963	-0.100741	0.0978061	0.0458789	1.57161	-1.54033	-1.51235	-1.96534	0.729043	-1.88658	-0.718401	-2.55731	-2.0584	-1.4866	-1.16952	-1.40599	-0.725218	-0.00725931	-0.790845	1.07759	1.17664	0.625158	0.763931	1.3643	0.571473	0.469905	0.294319	0.332128	48	0.857143	1	0.938948	0.0273582	0.044047	0.00120505	4.15274e-06	5.38167	1.955	10.5211
IPO5		0.0229598	-0.196816	-0.131436	-1.71816	0.104605	0.939835	-0.308541	0.683852	0.194122	0.413644	-0.77451	0.229592	0.141558	-0.671244	0.548759	0.0062917	0.335934	0.0599583	-0.89887	-0.641848	-1.07756	-0.512927	0.198036	-0.511415	-0.580582	-1.2149	0.820338	0.230304	0.41123	0.594097	0.950769	1.09767	0.525323	0.900046	0.545378	0.691848	76	0.857143	1	0.794276	0.100029	0.0777293	0.00777516	0.000140894	3.85111	1.15182	4.43579
ATP6V1C1		-0.529579								-0.768027	-0.836971			0.730256	-0.763764		1.6438			-0.546396	-0.46749	-0.230354	0.0405764	0.538719	-0.619089	-0.806651	0.672562	-0.621103	1.32012	-0.0258294	1.16353	0.162806	0.226921	-3.73389	0.833806	1.05467	0.600033	8	0.285714	1	0.406232	0.391226	0.842134	0.329465	0.467443	0.330271	0.404599	0.133627
FBL			1.13347	1.13557	-0.330384	-0.361602		-0.832563	-0.543395	-0.701637				-0.847228		1.70932	0.703698			-1.83753	-2.08304	-1.56582	-2.22414	-0.709228	-2.14943	-2.36464	0.772744	1.32232	0.207244	0.376681	1.11749	0.331823	0.413697	0.852851	0.333105	0.561718	0.840868	28	0.47619	1	0.402649	0.395074	0.593436	0.234451	0.00172669	2.76279	1.76381	4.87302
FLNA		0.273095	0.343047	0.435468	0.131881	0.154532	0.184932	-0.101625	-0.0307971	0.226458	0.140925	0.94243	0.292069	-0.186561	0.192211	0.385128	0.146318	0.0723381	0.237522	-0.303868	-0.141648	0.0824647	-0.476923	0.450309	-0.316223	-0.345813	-1.24785	1.30398	0.0737615	0.190305	0.311313	0.306431	0.440267	0.580578	0.743649	0.909509	0.961001	818	0.857143	1	0.571696	0.242834	0.0672654	0.0163343	0.0293241	1.53278	0.612487	0.938805
ACO1		0.470654	-0.0921707	-0.159674	-0.201479	0.13051	0.0722499	0.367959	0.514832	0.357531	0.58439	0.0488162	0.291615	0.423295	-0.00827529	0.177349	-0.283033	-0.465791	0.0222285	0.00860002	0.0852293	-0.74698	0.00981876	-1.03503	0.230282	0.492477	0.765468	1.01173	-0.0307134	-0.213367	0.443256	0.210313	0.833614	0.434469	0.0638573	0.221993	0.0872265	33	0.857143	1	0.610486	0.214324	-0.0744243	-0.0159509	0.581027	0.235804	0.136562	0.0322019
PSMA5					-0.39287	1.77628	-0.639565	-0.90181		-0.768027	1.45252	0.859964		0.730256			1.6438	-1.15115	-1.0447	-1.07315	-2.58089	-0.775191	-2.69199	-1.5124	-2.62102	-2.84475	0.645465	1.01357	0.384821	0.510405	0.70066	0.595169	0.704712	0.966878	0.419807	0.728445	0.765259	39	0.52381	1	0.420534	0.376199	0.600312	0.225837	0.000812499	3.09018	2.02406	6.25469
GPD1					-0.153698		1.10623									-0.508848				0.805078	1.67285	1.16752																2	0.142857	0.166667			-0.985114
MDK																																	-0.902011					1	0	0.0555556
VDAC1		-0.584305	1.3228	0.69211	-0.132871	-0.475485	-1.56868	0.599248	0.208001	1.15253	0.371793	1.17764	0.306422	0.233862	-0.823425	-0.486358	-0.79136	-0.833865	0.155964	-0.778226	-0.698369	-0.344732	-0.682589	0.431837	-1.15011	-0.711344	0.757342	1.61703	0.348825	0.356971	0.568546	0.182225	0.384983	0.0112894	0.0943172	0.61414	0.580236	79	0.857143	1	0.591385	0.22813	-0.211409	-0.0482287	0.11315	0.946347	0.522299	0.494276
BGN		-0.187006	0.0425275	0.848215	-0.0609598	-0.0959659	-2.39924	-2.0938	1.23674	-0.415378	1.4132	1.55091	0.473339	-0.531239	-0.390287	0.48037	1.03659	-0.746109	-3.0694	-0.620843	-2.77181	-1.31591	-2.43471	-0.155704	-1.9215	-1.04853	1.00021	1.41862	-0.0874482	0.0811197	-0.0334227	0.561556	0.667568	0.462703	0.844278	0.824926	0.833642	63	0.857143	1	0.558903	0.252664	0.371361	0.0938295	0.0165152	1.78212	1.3339	2.37716
RYR1					-0.890619	0.920512	0.578524							0.146483	-0.0451721	0.215283																						10	0.285714	0	0.870761	0.0601012	-0.0972743	-0.0058463
SDHB		2.46742	1.00278	0.259409	-1.29006	-2.69551	-0.717859	-0.983649	-0.688119	-1.72128	0.531749	1.65762	2.1802	0.209436	-0.846861	-0.846859	-0.482064	-0.528386	0.130558	0.0285724	0.10512	1.03048	-0.787528	-0.767525	-0.701317	0.193698	0.896154	-1.95477	0.20496	0.747294	0.597125	0.278855	0.50348	0.473185	0.510235	-0.218314	0.477213	19	0.857143	1	0.274873	0.560868	0.708029	0.39711	0.0774829	1.11079	0.614573	0.682664
SH3BGRL3		0.868428	-1.11569	-1.53994	-1.85341	-1.28725	-0.076447	-0.313186	-1.54002	-1.69915	2.31888	1.17764	1.23811	0.668071	0.760359	-0.19356	0.560979	-2.22061	-2.11375	-1.97495	-1.09578	-0.400264	-0.619361	-1.16204	-0.0215507	0.119644	0.541796	0.692336	-0.0367602	-0.07611	0.406013	0.0514269	0.219185	0.677532	0.585659	0.780817	1.44107	31	0.857143	1	0.060633	1.21729	1.19475	1.45436	0.0170413	1.7685	0.885446	1.56591
GARS1		0.439083	0.163871	0.331742	0.0656276	-0.592108	0.115983	0.253683	0.0161056	-0.0108414	0.0135334	0.208571	0.46015	1.01707	0.826074	-0.130497	0.833965	-0.59163	-0.485402	-0.465473	-0.233861	-0.330141	-0.273343	-1.86751	-0.0276602	0.0371701	-0.0436903	-0.255837	0.724536	0.57967	1.06736	0.626752	0.928413	0.19674	0.245922	0.232259	0.247563	58	0.857143	1	0.497222	0.30345	0.152077	0.0461477	0.00073026	3.13652	0.923284	2.8959
SDF4		0.199034	-0.948148	-0.847029	-0.271107	0.719547	-0.510474	-1.67931	-0.48047	-0.638656	-0.112482	-0.401472	-0.535561	-0.0925751	0.957033	1.22226	0.319496	1.09707	0.820799	1.00218	0.401079	1.4968	1.05316	0.813495	0.928687	0.680623	0.416813	0.239567	-0.767142	-0.474993	-0.380664	-0.268667	-0.683367	-0.0902917	-0.0574693	-0.150991	0.393021	16	0.857143	1	0.0166117	1.77959	0.85902	1.5287	1.88618e-05	4.72442	-1.057	-4.99369
MMUT		-0.147461	0.0792548	0.131503	-2.2535	-0.869957	-0.247058	1.06829	0.884408	-2.74492	0.987494	-0.602258	1.65129	-0.486303	-0.347174	0.75277	0.0666259	-0.699352	0.672265	0.2687	-0.779851	-0.554771	0.493569	0.235563	0.590035	-1.10788	0.546985	-0.930624	1.00388	0.821445	0.889227	1.37424	-1.05932	-0.109817	0.545548	-0.2461	-2.5564	11	0.857143	1	0.20624	0.685626	0.677199	0.464305	0.662058	0.179104	0.21122	0.0378303
PDHA1				-0.0298075	-0.199332		1.05785	-0.687329					0.908531	0.957242	-0.545988	-0.558125	0.865624	-0.914969		-1.19533	-1.90817	-1.72664	-1.62312	-0.859504	-1.5436	-1.4299	0.92036	0.864234	0.0359902	0.554035	0.375053	0.118963	0.779963	0.551466	0.823379	1.11378	0.784083	29	0.47619	1	0.879856	0.0555883	0.0833737	0.0046346	0.00105666	2.97607	1.51537	4.50986
RPLP0		-0.212961	0.578393	0.359344	-0.90945	0.039491	0.0175214	-0.757658	-0.471645	0.309374	0.542409	1.31444	0.335485	-0.0293043	0.0912815	0.453215	0.14032	0.227959	0.594851	-0.278661	-0.310087	-0.332488	-0.671511	1.14249	-0.41702	-0.364878	0.595967	1.24299	0.247278	0.521398	0.562709	0.117454	0.394988	0.20697	0.119362	0.528242	0.473516	62	0.857143	1	0.0279259	1.55399	0.52425	0.814681	0.269441	0.569536	0.285013	0.162325
NRDC		-2.72985	-1.75913	-0.334409	-0.532968	0.826387	0.0848029	-2.61688	0.115566	-0.0420895	-0.980751	-0.415042	0.582834	1.09737	1.17224	1.09078	0.453389	0.395524	1.50573	-0.0810185	-0.468719	-0.231631	-0.0300875	-0.553459	-0.932571	0.406406	0.403322	-1.73621	0.970763	0.519804	0.289594	0.588404	1.14316	0.439305	0.506087	-1.607	0.919083	19	0.857143	1	0.0184667	1.73361	1.32118	2.29042	0.0419318	1.37746	0.777019	1.07031
PKN2		-3.41275	-0.254925	0.346554	-3.18629	-3.17736	-3.60112	0.271662	0.0333273	-0.124402	0.249753	-0.810767	1.04626	-4.19671	-0.739456	1.40691	1.37498	0.592853	1.70298	-0.774181	-0.694341	-0.465961	0.573926	0.318553	1.27857	-1.02542	-2.24338	-0.845892	0.64281	1.20901	0.772966	1.32563	1.51192	-4.17545	-0.635291	-1.43277	0.64091	10	0.857143	1	0.0946518	1.02387	1.52579	1.56221	0.561419	0.250713	0.415318	0.104126
SRSF1		0.475534	-0.691353	0.682578	-0.826556		-1.09935			1.14144		0.600579				-1.23542	-1.64847	1.75489	1.14759	-1.9207	-1.83616	-1.65185	-3.04851	-1.8806	-2.22789	-2.89266	0.734023	0.935589	0.312154	0.468361	0.629177	0.366434	0.609256	0.737625	0.700432	0.987565	1.03348	51	0.52381	1	0.815396	0.0886316	0.176785	0.0156688	0.000345799	3.46118	2.18147	7.55046
CDH3		-1.75409	-1.41288	-1.82299	1.23577	-0.205196	-1.89736	0.255673	2.32543	0.341701	-0.610037	-0.198999	1.3778	-0.661175	-0.51495	0.360737	1.45957	0.836333	0.942003																			7	0.857143	0	0.271558	0.566137	0.658357	0.372721
PAICS		0.56707	-0.215736	-0.149456	-0.330384	0.259347	0.363848	0.275677	-0.183297	0.889729	-0.270265	-0.331251	0.021392	0.325632	0.301213	0.611255	0.464565	0.406562	-0.0403413	0.4386	0.257724	0.446028	0.412246	-0.619418	0.541468	0.385983	0.605824	0.691749	-0.203698	0.00408761	-0.0908984	0.0502137	0.375894	-0.278259	0.447147	0.503235	0.437523	60	0.857143	1	0.994091	0.00257388	0.00132928	3.42142e-06	0.212466	0.67271	-0.212773	-0.143135
SCP2		-0.282724	0.387978	1.29688	0.29942	-1.57512	-0.385998	0.275677	0.125168	0.360879	1.09845	0.653622	0.68838	-0.108577	-1.15197	0.380228	0.586979	0.145475	0.251415	-0.219438	-0.35083	0.590462	-0.159632	-1.45824	-0.310647	0.361933	0.103258	0.389918	0.137143	0.482541	0.619909	0.448323	0.464973	0.336304	0.46105	0.495901	0.66044	34	0.857143	1	0.509136	0.293166	0.226872	0.0665112	0.0141902	1.84801	0.573311	1.05949
RTCB		-0.627078	-1.71539	0.99228	-1.89485	-1.90407	-0.739715	2.11314	-2.20414	-0.868394	1.67682	-0.0383601	-0.746642	1.15089	0.713727	1.14006	-1.22933	-2.98407	-0.155574	-2.89217	-1.21483	-2.65667	-1.71809	-1.72858	-2.07951	-0.962772	0.282134	0.00566162	0.494102	0.915221	0.81305	0.963926	0.860088	0.69863	0.608686	0.831047	0.561974	54	0.857143	1	0.317024	0.498907	0.708415	0.353434	1.9852e-05	4.7022	2.19017	10.2986
GPX3			0.513602	0.545189						0.106762												-0.405788					0.320787	1.24635		-0.902243		-1.38276			0.474972		0.552034	8	0.142857	0.388889					0.363879	0.439043	-0.701617	-0.30804
ABRAXAS2		-2.57692	-2.17707	-2.01749	-1.79231	-2.37893	-0.631005	1.1691	0.272857	-0.759448	0.615825	-0.326422	-2.02057	0.0545948	2.10778	0.761489	1.19633	1.96309	0.682115	-0.0623665	0.344262	0.270294	1.48043	1.00656	-0.474788	-0.0238211	-1.38249	-0.143443	0.175365	0.241927	0.321576	-0.049055	1.31832	0.938661	0.170238	-2.12783	0.158079	7	0.857143	1	0.00961405	2.01709	1.76949	3.56924	0.972433	0.0121405	0.0147385	0.000178933
FDXR		-0.328992	0.904978	0.504263	-0.198526	0.0770218	0.185807	0.677575	-0.0711379	0.0591336	0.207465	-1.54928	-0.464706	-0.69258	0.622114	0.0735546	-0.150689	0.588039	-0.425791	1.05888	1.24043	1.30463	0.992753	-0.790882	0.867795	1.18322	0.227341	-1.97862	-0.471709	0.0898214	0.308721	-0.0643524	-0.60313	0.128462	-0.600756	-0.942882	-0.680826	16	0.857143	1	0.151722	0.818952	-0.400221	-0.327762	0.0743014	1.129	-0.771356	-0.870863
NAPA		0.723397		0.901828		-2.00175		-2.67611		0.521804				-0.181861			0.947225			-0.144018	0.397934	-0.639227	-0.202522	-0.163349	-1.30432	-0.420201	0.262381	-1.33791	0.271059	0.548508	-0.386078	0.308312	1.26081	1.22169	0.984676	0.139485	0.700517	14	0.333333	1	0.525562	0.279376	0.888848	0.248323	0.00290624	2.53667	0.95558	2.42399
CBL																							0.724885		0.968169		0.0670284			-0.820009	0.649096	-2.48639					-0.867603	10	0	0.388889					0.122473	0.911961	-1.46792	-1.33869
PRKACB			-0.480716					-1.13891																						-1.58005		0.40685	-2.35413		-0.344235			3	0.0952381	0.222222
UQCRC2		0.295411	0.419777	0.237469	-0.49075	-0.308774	-0.516513	0.284484	0.387496	0.00276655	0.195464	0.496202	0.327631	-0.0696706	-0.313817	0.38881	0.287242	0.581024	0.411281	0.652609	0.800563	1.12327	0.677826	0.581633	0.817528	0.931369	0.107084	0.737188	0.160395	-0.041822	0.367838	-0.693358	-0.281648	-0.0984482	-0.400414	-0.158005	-0.129304	66	0.857143	1	0.179201	0.746659	0.221422	0.165327	1.30538e-05	4.88426	-0.855981	-4.18084
CA4		0.320215																																				1	0.047619	0
FECH																													-0.358893	0.393037	-0.634638			-0.784142		-0.949846		7	0	0.277778
MRC1		0.78789							0.264286								-0.817093			1.13614	1.4171	1.24434																6	0.142857	0.166667			-1.34318
AMPD1						0.388558	0.233333								0.162691																							1	0.142857	0			-0.148254
FBLN1							0.713723	-1.04704							-0.911229			1.41132		-0.164848	-0.087507	-0.178139	-0.658708	0.587512	0.621227	0.325895	0.987375	-0.571286	0.449364	0.512047	-3.15722	-4.18889	1.56034	1.90726	0.496711	0.360941	-0.452822	9	0.190476	1	0.801814	0.0959262	0.416704	0.0399729	0.60571	0.217735	-0.374865	-0.0816214
PSMD14			1.07357	-0.206503		-0.423209	-0.639565		0.884408	-0.768027			-0.654426	0.730256	0.820021					-0.977904	-1.22694	-1.01911	-0.236409	-0.198345	-0.145786	-1.53904	0.568374	0.780845	0.794609	0.272885	0.559796	0.8505	0.0326779	0.972944	-0.404219	0.561271	0.649497	13	0.428571	1	0.600226	0.221685	0.311838	0.0691299	0.00814206	2.08927	0.920474	1.92312
ITGA6		1.55213			2.30729				-1.93796				0.872158			-0.598359	-2.65862			-0.739212	0.13489	-0.0873579	-0.283692	-1.18963	0.297244	0.338857	0.29272	-2.38575	0.302949	0.367704	0.169	0.64186	0.570883	0.793879	0.620755	0.477045	0.607008	29	0.285714	1	0.436167	0.360347	-1.43542	-0.51725	0.00971692	2.01247	0.908113	1.82755
SFPQ		0.452628	0.896497	1.12823	0.558765	0.206426	-0.355022	0.45329	1.37476	1.0126	-0.181571	-0.0923466	-0.0310066	-0.605738	-0.0451721	-4.00636	0.0632146	-0.823625	0.116157	-2.3931	-2.30662	-2.96553	-1.75722	-1.24621	-0.728335	-1.81415	0.411401	0.705218	0.469095	0.64344	0.518786	0.744389	0.54483	0.997578	0.720444	0.694682	0.851872	85	0.857143	1	0.0164402	1.78409	-1.2594	-2.24689	0.000200251	3.69842	2.03107	7.51177
TUBG1							-0.717859	0.576168	-0.688119		0.531749		2.02153		-0.846861	-0.846859		-1.24127	-1.13479				-0.978162			-0.768036				-0.0854578	0.664819	0.672962	-1.75443					8	0.428571	0.333333	0.977517	0.00987552	0.0238534	0.000235564	0.433466	0.363045	0.747572	0.271402
PPIB		0.78214	1.22115	0.805398	-0.379009	-0.142205	0.348178	-0.083809	-0.053284	0.0162248	0.119185	1.03043	0.427557	-0.0548147	-0.748167	-0.201082	0.457682	-0.803341	0.0918	0.024201	-0.0594127	0.593982	-0.195615	0.0465828	-0.141471	-0.00244224	0.795296	0.846349	-0.0082449	0.0609166	0.0403956	0.049734	0.0129936	0.672914	0.299872	0.655137	0.710916	102	0.857143	1	0.371038	0.430582	-0.243949	-0.10504	0.711106	0.148066	0.0652405	0.00965989
HRC																						1.50996																1	0	0.0555556
ME2													-1.09676		-0.347174					0.7581		1.11893	0.755226		0.611534	1.38268	0.574546		-0.612687	-1.93127	-1.00706	-0.430672	-0.428913		-1.46915			7	0.0952381	0.666667					6.52803e-05	4.18522	-1.8468	-7.72924
WARS1		0.103262	0.248285	0.0271976	0.579551	0.306483	0.332398	0.175834	0.302753	0.433357	-0.207712	-0.0316501	0.127239	0.405637	0.72635	0.341417	0.284502	0.101615	0.141513	0.646808	0.420128	0.266965	0.324534	0.38098	0.349582	0.421228	-0.0718607	0.138789	1.09322	0.797743	0.756361	0.106382	-0.206758	0.0378511	-0.423728	-0.321238	-0.201077	47	0.857143	1	0.524614	0.28016	-0.068912	-0.0193064	0.495708	0.304774	-0.137599	-0.0419366
SLC1A5		0.0755781	-0.707919	0.6668	-0.259667	-0.867837	-0.0179548	-0.252045	-0.468326	0.248288	0.144717	0.590242	0.27936	0.201349	0.664797	1.78568	0.0692823	-0.435642	0.122147	-0.475084	-0.396471	-0.156594	-0.949052	0.607645	-0.864134	-0.738162	-1.88164	-0.55073	0.0303842	1.4953	1.78169	-1.84327	1.91294	-0.503132	0.540779	0.823769	0.234019	12	0.857143	1	0.0481738	1.31719	0.556113	0.732506	0.0290959	1.53617	1.09741	1.68581
GLRA1																										0.809286												1	0	0.0555556
GCSH					0.481884		0.287838	0.980033	-1.17527	0.161385				0.63685	-0.43679		-0.0317786	0.4693	-1.6946																			6	0.47619	0	0.53239	0.27377	-0.358577	-0.0981677
PTPRG									0.264286																													4	0.047619	0
SP100		0.320215																		0.357267	-1.15634	-0.945796	0.74248	-0.129835	0.840938	-1.47096	-2.80444	-1.30369	1.50831	1.28701	1.34526	-0.144911	-0.459622	0.468587	0.614136	-0.0984499	-3.08909	16	0.047619	1					0.207229	0.683549	0.81129	0.554557
AHCY		0.409413	0.336526	0.376536	-0.0672758	0.709574	0.037486	-0.540984	1.04248	0.680016	0.0967066	0.83327	0.233692	0.146483	-0.397394	0.473549	0.571347	-1.20562	0.356838	-0.408949	-0.166601	-0.825042	-0.807342	0.485752	-0.281102	-0.592737	0.674192	1.21291	-0.113844	-0.110342	0.137031	0.341749	0.455742	0.773174	0.661896	0.682053	0.71381	87	0.857143	1	0.427668	0.368893	-0.208321	-0.0768484	0.0935211	1.02909	0.472243	0.485981
ABHD11		0.470167	0.652868	0.264144	0.122639	-1.30267	-0.71236	-1.89034	-1.55663	-1.71577	0.537072	-0.864753	0.291154	-0.31591	0.74276	0.278845	1.55896	1.74854	-0.415855	-1.26485	-1.183	-0.973479	0.114718	-0.155704	-0.104167	1.36623	0.0573964	-1.33011	1.18793	1.24016	0.635441	0.324451	0.132155	-0.487801	0.0142256	0.408852	-0.878825	14	0.857143	1	0.0357933	1.4462	1.02542	1.48296	0.0932308	1.03044	0.672172	0.692634
TNNT3					-2.01433	1.87396							-0.863282	0.479334	1.50574	1.01104	-1.37696	-3.12988	-1.30569	-1.711	-1.29761	-1.43495	-2.10572	-0.586928	-2.03006	-1.92516	-3.3764	0.384105	1.22427	1.54497	1.83034	-0.157767	-0.353116	0.193624	0.757937	0.738706	0.740496	27	0.428571	1	0.764515	0.116614	-0.455488	-0.0531164	6.43173e-05	4.19167	2.28924	9.59575
F8A3		0.120459					0.0281461	0.708579									-2.07354																					3	0.190476	0			-2.35926
UBE2I		0.120459		0.368493					0.0588374		-0.190612		-0.0396066				-0.334434	-0.382577	-0.276431	-0.640028	-1.68485	-1.4947	-2.15979	-0.642766	-2.08456	-1.98064	1.05226	1.11428	0.434149	-0.127741	0.435336	0.0863219	0.934822	0.425515	0.478582	1.12454	0.788887	19	0.380952	1	0.00691763	2.16004	-0.427329	-0.923048	0.00491167	2.30877	1.45569	3.36085
DGKA																							0.892904		0.992567	-0.626748												5	0	0.166667
CPT2		0.617975	-1.11903	-0.0627654	-0.235431	-0.267984	0.251718	0.832482	0.570532	-0.207393	0.0258096	-1.34992	0.873291	0.0654632	0.487312	-0.197324	0.261155	0.497532	0.603334	-0.766048	-0.686241	-0.457549	1.01823	0.326414	1.1189	-0.699648	-1.83314	-0.837866	1.58082	1.43549	1.67876	0.818254	-0.268355	-1.06715	-2.30569	-1.41921	-2.42395	11	0.857143	1	0.742306	0.129417	0.0985058	0.0127484	0.88483	0.0531403	0.0939926	0.00499479
DTYMK		-0.352653	1.23789	0.573785	-0.221451	0.110819	-0.938219	0.847975	0.839263	0.68225	0.0401573	-1.34156	0.444601	0.399872	-0.154287	-0.182228	0.278428	0.222722	0.328632	-0.988043	-1.23703	-1.0296	0.666654	-0.208146	0.597154	0.919903	0.702754	-1.38365	0.188764	0.0178695	0.334515	0.213744	0.530527	0.546568	0.186203	0.746503	-0.488779	11	0.857143	1	0.322139	0.491956	-0.304813	-0.149955	0.183886	0.735452	0.470658	0.346146
RRM1		-0.956949	-2.58172	-2.4029	0.600577	-0.0196876	0.894066	0.199135	0.444859	-1.20797	1.34882	-0.578902	-1.05864	0.776056	0.354098	0.794939	1.13219	1.06595	0.167162	0.474012	-0.575381	2.13279	-0.807342	0.434007	1.02597	0.621505	0.795296	-0.728013	0.167367	0.601318	-3.42953	0.731838	0.85574	-0.209614	-0.382578	0.0961762	-1.8006	7	0.857143	1	0.0665054	1.17714	1.00358	1.18136	0.202495	0.693587	-0.749191	-0.519629
LAMA2						0.794858								-0.272887	-0.142417	-0.660131		0.687394		-1.39243	0.864203	-1.10544	0.235646	-0.279017	0.330047	1.44521	0.46743	-1.45601	0.646411	1.28582	0.416687	-0.183271	0.117878	0.811153	0.731493	-4.34518	-3.30657	16	0.238095	1			-0.891868		0.668185	0.175103	-0.326136	-0.0571075
KDELR1																											0.519958	1.40887				-2.67435	-2.90833		0.823379	-1.61316		4	0	0.333333					0.12235	0.912397	-2.55753	-2.33348
MFSD10		-2.97152	-0.634378	-0.548184	-0.767119	0.595528	-0.163442	0.243261	-1.00701	-1.16566	1.06844	1.12856	1.46358	1.62408	0.398902	0.837936	-0.557718	0.10978	0.215733	1.16037	0.437872	0.367517	1.01823	1.09741	1.1189	1.59866	0.660666	1.52368	-1.90261	-1.80663	-0.317318	-0.809352	0.204743	-1.97166	-3.0061	-0.0894003	0.290526	7	0.857143	1	0.00362916	2.44019	1.41198	3.44551	0.000151202	3.82044	-2.04346	-7.8069
ATP5PB		0.860341	0.84587	0.684956	-1.27707	-1.87093	-1.57698	-0.62236	-0.342044	0.475049	0.545082	-1.70191	-0.408262	-0.306756	-0.48002	0.0562458	0.551298	-0.220661	-0.114578	0.499772	0.574386	0.634713	0.796032	-0.763091	0.808022	1.05267	0.572692	1.37354	-0.0793018	-0.170375	-0.0822843	-0.341705	-1.28479	0.184198	-0.539925	-0.210665	0.01718	19	0.857143	1	0.848047	0.0715801	0.0826236	0.00591421	0.00197827	2.70372	-0.895157	-2.42025
IGFBP5																																			-0.669343			1	0	0.0555556
ACP1		-1.01382	-1.28534	-0.221159	0.545474	1.13951	0.0677844	0.403121	0.0985262	1.10374	-0.152242	-1.45368	0.495072	0.460507	0.292094	-0.0466555	1.0641	0.546901	-0.230823	0.58136	0.0701907	0.328078	0.0396523	-0.481434	0.497771	0.648349	0.360792	0.873933	0.0967641	-0.2398	0.0576089	0.426903	0.326467	-0.23656	0.48331	0.778485	-0.229699	14	0.857143	1	0.967331	0.014425	0.0152713	0.000220289	0.38591	0.413514	-0.161691	-0.0668613
DNAJA1		-0.582642			-0.44428		1.67106	0.601033		-0.82265	0.554776	1.67104	-0.704613	-0.980808		-0.822629	0.562969	-1.21389		-1.85747	-1.77318	-1.58644	-1.93295	-0.408502	-2.16823	-1.74786	0.615984	0.239567	0.864506	0.817983	1.08332	0.857437	0.44622	0.686706	0.448069	0.494534	0.393021	21	0.571429	1	0.732889	0.134962	-0.217811	-0.0293962	8.61759e-05	4.06461	1.85676	7.54703
TNC		0.457697	-0.147948	0.275054	-0.749374	-0.440248	-0.498345	0.0484464	-0.319606	-0.0842912	0.668453	1.37281	0.459693	-0.301895	0.0838929	-0.961288	-0.0531319	0.0161569	0.00129095	1.0073	1.15104	1.33528	0.419708	1.03775	0.501329	0.863982	0.175818	1.02303	-0.793285	-0.721786	-0.538066	-0.300281	-0.238345	-0.190283	0.0313332	0.314936	0.422755	349	0.857143	1	0.243703	0.61314	0.304955	0.18698	4.46013e-05	4.35065	-1.05869	-4.60601
MYL9																	-0.0953009	-0.146395		-0.676991	-0.59755	-0.365434	-1.13801	0.412492	-1.05461	-0.932077	1.16878	2.07204	-0.915964	-0.83395	-0.732272	0.999968	-1.39307	-1.79903	1.25793	1.38888	0.777858	9	0.0952381	1					0.978222	0.00956238	-0.0153645	-0.000146921
PC			-1.21353	0.185243	-1.3713	-0.000155075	0.688246	-0.426292	-0.154233			1.60903	1.58081		0.645515	-1.82366		0.377236		-1.58795	-1.50478	-0.482609	-0.0608126	1.07399	-0.166719	-1.80698	-0.519225	0.178822	1.29132	1.18084	0.977777	0.731838	-0.388682	-0.209614	1.09318	0.0961762	-0.0191174	26	0.571429	1	0.22195	0.653745	0.805219	0.526408	0.0130415	1.88467	1.07	2.01659
CDK2										-1.59433	-0.190612				0.87137																		-0.902011					4	0.142857	0.0555556			1.93471
GRK2																																-0.858788						4	0	0.0555556
ADRA1D																																						3	0	0
MPZ			0.813655	0.830969		0.697177	-0.927036				-1.11525				0.514913			0.235595		-0.819862	-1.06954	-0.855643	-1.58156	-0.0455906	-1.5017	-1.38725	1.6447	1.93104	0.246712	0.761773	-0.17718	-0.280617	-0.263092	0.374794	-0.889067	0.0468546	0.655659	17	0.333333	1	0.50283	0.298579	-0.475271	-0.141906	0.345845	0.461118	0.462361	0.213203
MCM3		1.00554	-0.199113	0.527617	-0.626064	0.7346	0.937295	0.39958	0.636862	0.086312	-0.755046	0.228055	0.797525	0.647386	-0.0997074	-0.680915	0.12005	-0.430971	0.172269	-0.167425	-1.21419	-1.00587	0.0854093	-0.185973	0.420861	1.08952	0.0195213	-1.36101	0.639542	0.295293	0.373849	1.21264	1.38706	0.803654	-0.0520287	-0.545061	-3.17093	15	0.857143	1	0.148255	0.82899	-0.389332	-0.322752	0.50247	0.29889	0.362575	0.10837
TXNRD1		-0.00642339	0.289701	0.508634	0.237107	0.330798	0.286581	-0.0133817	0.18223	0.197325	0.0595583	0.632126	-0.159614	0.244754	0.158808	0.341417	0.235465	0.366695	0.305492	-0.285891	-0.287125	-0.13124	-0.179582	-0.431486	-0.549773	-0.0840252	-0.555435	-0.15697	1.12556	1.19596	1.33864	0.0499328	0.067819	0.109774	0.00207428	0.252755	0.527411	138	0.857143	1	0.836146	0.0777177	0.0191256	0.0014864	0.000650225	3.18694	0.814606	2.5961
AP1M1				-0.0785972	-0.252772				1.03313		-0.693191			-0.756202	0.977664		-0.939508		-0.873804	-1.49434	0.177264	-1.21085	-1.59311	-0.377516	-0.760847	-1.71707	0.180247	-1.55658	1.0533	1.22956	1.28899	0.646278	0.568891	0.419505	0.304046	0.252239	0.171763	17	0.380952	1	0.266751	0.573894	-0.690927	-0.396519	5.36853e-05	4.27014	1.58749	6.7788
LAMA1		-0.061904	0.813655																	0.789205	0.862632	1.1511	0.0378065	-0.48334	0.88313	0.0279393	-0.352571	-1.66462	-5.39437	-5.24895	-5.05687	2.57446	2.40399	2.65804	-6.46615	-4.6976	-3.60444	35	0.0952381	1					0.0611135	1.21386	-2.67591	-3.24818
RPS12		-0.789945	0.0425275	0.0965227	-0.0609598	1.29176	1.20455	-1.18137	1.23674	-0.415378	0.948172	1.05848	-0.900685	1.11953	-0.390287	1.11118	-0.702508	-1.45899	-1.35243	-1.85311	-0.974438	-0.756869	-2.23872	-1.04427	-2.16412	-2.06164	0.87501	0.911393	0.0691074	0.0220315	0.106183	0.504357	0.493922	0.628553	1.03082	0.983944	1.26394	27	0.857143	1	0.650224	0.186937	-0.221333	-0.0413754	0.00201523	2.69568	1.60107	4.31596
BRD2																														-0.763261					-0.344235			4	0	0.111111
FAS		0.320215																																				3	0.047619	0
YY1																0.121961																			-0.669343			3	0.047619	0.0555556
DNAJB1		1.14213	0.716969	-0.0128093	0.64263	-0.214036	0.458259	-0.666696	0.489499	0.332176	0.825271	-0.204361	0.356435	0.293948	-0.525038	0.351056	0.888629	0.112507	0.21846	-0.855333	-0.77516	-0.549899	-0.995081	-1.30187	-0.910532	-1.10336	0.716615	-0.138794	0.706696	0.487439	0.834658	0.778429	0.494477	0.306035	0.46697	0.617958	0.753195	34	0.857143	1	0.78972	0.102527	-0.0634677	-0.00650715	2.12183e-05	4.67329	1.26214	5.89835
DNAJB2																							0.122171		1.21042	0.809286	0.46743			-1.26952	-1.15892							5	0	0.333333					0.00602108	2.22033	-1.86655	-4.14434
DDX27		1.07847	-2.04056	-1.88748	-2.23407	-2.23852	-1.97225	-2.29486	-2.56424	0.887323	0.761978	-0.241247	2.24053	-2.39479	0.989352	-2.1245	2.2165	-0.967509	0.855836	-1.10929	0.890441	-0.812578	-1.23276	-0.00534768	0.0425837	0.184938	-0.318799	-1.17659	0.776606	0.385145	0.902166	1.25793	0.482913	0.455503	0.886622	0.116266	-0.659629	13	0.857143	1	0.0427638	1.36892	1.62248	2.22105	0.0095566	2.0197	0.904547	1.82691
LETM1		-1.20606	0.445297	0.480133	-1.63247	-0.257655	-0.461544	0.433806	0.188644	-0.25704	-0.664642	0.960393	0.0797651	0.492982	0.351635	0.0450154	0.833965	0.969752	0.877098	-0.195402	0.676469	-0.692375	0.495918	-0.213013	0.592403	0.744691	0.200235	-1.38862	0.395112	0.458563	0.0934706	0.631584	0.519171	0.0390198	-0.811636	0.535972	0.411582	13	0.857143	1	0.0412029	1.38507	0.690317	0.956139	0.430371	0.366157	0.228059	0.0835054
PSMA2		-0.603126	0.445297	1.76516	0.359216	1.70603	1.25751	-0.980777	0.808765	-2.3392	-0.910101	1.30978	1.75936	-3.33998	0.73984	0.675825	-2.93976	-3.66864	-0.127265	-0.750642	-0.415157	-0.441614	-1.95347	-1.20068	-2.6291	-1.76891	0.63511	1.00512	0.610293	0.613948	0.899505	0.246427	0.752809	0.708879	0.476612	0.45799	0.434214	39	0.857143	1	0.251473	0.599509	-0.991089	-0.594167	0.00289795	2.53791	1.41334	3.58692
PSMA3		-0.127405	0.0978817	1.43427	1.4043	-0.614989	-0.226456	-0.46999	1.29804	-0.354023	-0.437073	0.743626	-0.274041	-1.14864	-0.325308	-0.346349	1.10795	-1.38852	-0.569378	-2.21123	-1.79578	-1.60991	-2.57387	0.0205642	-1.43714	-2.08762	0.588535	0.884697	0.692331	0.400349	0.820786	0.725731	0.543362	0.770219	0.474972	0.771914	0.600443	27	0.857143	1	0.166679	0.778118	-0.564376	-0.439151	0.000803411	3.09506	1.78021	5.50985
CTPS1			1.07357		-0.39287		0.852664	-0.90181	-0.609726	-0.768027			-0.654426	0.730256		1.64185	-1.11261	-1.15115	1.67663	-0.924934	-0.844475	-1.92959	-1.37006	-1.36914	-1.28851	-0.852244	0.143355	-0.0324158	0.710866	0.707858	0.442723	0.704481	0.42551	0.668903	0.808292	0.97553	0.974102	35	0.571429	1	0.638874	0.194585	0.31279	0.0608642	2.07575e-06	5.68282	1.65403	9.39956
S100P		-2.16537	0.343591	-1.65345	-0.570228	-0.598073	-0.827598	1.37389	1.17714	1.41378	-0.174007	-0.437327	-2.20159	0.522246	0.620452	0.561253	0.407351	-0.362832	1.00865	0.0731788	0.479251	0.410493	-0.126106	1.13757	-0.0346006	0.87246	-1.21856	1.10421	-0.412477	-0.337591	-1.61379	0.227516	-2.55231	1.20141	1.15742	1.30968	1.00656	6	0.857143	1	0.770718	0.113105	0.161169	0.0182289	0.569109	0.244805	-0.301275	-0.0737536
PAFAH1B1		-1.08201	0.000536841	0.589864	0.932524	0.436802	-0.33412	-0.58253	0.797234	0.158753	-1.38628	0.539841	-0.373176	-0.582616	0.727617	0.664094	-0.756633	0.466276	-0.693257	-1.65584	-0.448269	-1.37789	-2.0541	-0.533612	-1.97802	-1.55422	0.295502	-0.602057	0.890427	0.824739	0.765107	1.03383	1.04917	0.644429	0.17422	0.688488	0.522574	19	0.857143	1	0.460815	0.336473	-0.256798	-0.0864056	7.92265e-06	5.10113	1.8335	9.35291
PTX3																				1.04739	1.26626	1.24365	-0.0908114	-1.679	0.081431	0.300741	-0.244361	-0.348774	0.820322	0.877752	0.567393	-0.391207	0.175767	-0.10643	-0.184526	-0.0325065	-0.385073	46	0	1					0.9421	0.0259032	-0.0261153	-0.000676471
HNRNPA1		-1.30028	0.357799	-2.17326	0.721056	1.61603	-1.43121	-3.28913	0.0917477	0.80886	-0.158795	2.36802	0.794411	-3.44704	-0.67753	-0.0535508	1.44297	0.660012	-0.238612	-2.21749	-3.18187	-3.87457	-1.94668	-0.0136477	-3.06244	-2.41159	-3.98896	1.76747	0.0269172	0.360405	0.494009	0.451017	0.834877	1.35406	0.53262	1.14369	1.15081	209	0.857143	1	0.452815	0.34408	0.587586	0.202176	0.000480576	3.31824	2.80869	9.31989
ARHGDIA		0.880095	0.87778	0.554038	0.440166	-0.989611	-0.236782	-0.781274	-0.82655	-1.85983	0.997441	1.47395	0.520204	0.0564932	-0.0671427	-0.0985994	-0.643191	0.699222	-0.0285176	-1.456	-1.16441	-0.954168	-1.01789	-0.137659	-0.671709	-0.624169	0.0799756	1.14076	-0.386386	-0.0527779	0.375577	-0.352438	1.00059	1.45836	0.59701	1.19777	0.906282	113	0.857143	1	0.183618	0.736084	0.539092	0.396817	0.00754946	2.12208	1.06103	2.25159
CTNNA2		0.923153						-0.90181																														2	0.0952381	0
DNMT1		0.286185	-0.43286	0.515088	1.22085	0.356051	1.40314	-1.08358	0.710291	-1.42373	-1.0053	-1.54218	0.117141	0.00645718	0.125592	1.15095	-0.136038	-0.18663	-0.793167	-1.81725	-1.73313	-1.54484	0.471122	-0.689624	0.567409	0.719245	0.23294	-1.87524	0.207091	0.664319	0.488348	0.939491	0.536895	0.629419	0.208039	0.0989033	0.124283	21	0.857143	1	0.322587	0.491354	-0.423846	-0.208258	0.0147766	1.83043	1.06291	1.94557
CYFIP1		-1.5257	-1.20076	-1.08763	0.633704	-0.798794	1.94102	0.235846	-1.01411	-1.17277	2.12612	0.282737	-1.0263	-1.36729	1.31783	0.341417	1.17312	1.10637	-1.5094	-0.285581	-1.46685	-1.26828	-1.20839	-0.751178	-1.12555	-1.7704	0.491572	-0.36372	0.366866	0.667983	0.243017	1.02316	1.39404	0.88933	1.28198	0.159667	-0.156447	25	0.857143	1	0.233898	0.630973	0.714865	0.451061	0.000100213	3.99907	1.51311	6.05103
ATP6V1B2		0.498693	-0.409926	-1.61944	-0.532968	-0.11459	-0.788095	0.50275	-0.277442	0.578583	0.928786	-0.907479	0.318135	1.09737	0.931503	-0.0293215	0.453389	0.687394	0.501366	-0.164848	-0.672956	-0.926383	0.0878215	-1.20268	0.18104	-0.686836	0.617564	0.422952	0.449364	0.512047	0.145859	0.917729	0.442521	0.504968	0.0722133	0.360941	0.500317	33	0.857143	1	0.0454911	1.34207	0.68262	0.916126	0.00752627	2.12342	0.694476	1.47466
PRPF19		0.0114442	0.226836	-0.0659426	0.444334	0.0936041	-0.956731	0.0259854	0.566837	0.409583	-0.29901	0.952045	0.869893	-1.27137	0.752521	0.136929	-0.0781746	0.201415	0.860073	-0.451766	-0.549918	-1.62366	-1.28961	-1.85426	-0.842136	-0.715767	0.304713	0.823248	0.453441	0.516065	0.675905	0.741698	0.721093	0.69749	0.333591	0.705651	0.581715	55	0.857143	1	0.600865	0.221223	0.152041	0.033635	0.000421932	3.37476	1.29176	4.35937
S100A4																				1.20591	1.05511	1.43313	0.743948	1.24545	0.510885	0.939466	0.845913	0.712588	-1.94563	-1.61177	-1.72657	-0.334816	0.455742	0.432144	-0.521741	-0.253609	0.256386	28	0	1					0.000253899	3.59534	-1.54914	-5.56969
MGAT1																				1.13614																		2	0	0.0555556
HMGB2			-1.26995			-0.05819			1.75842	0.106762				-0.486303		-0.998141	-0.655167		0.411281	0.393716	0.139057	0.742036	0.300732	-0.414596	0.395654	0.992528	-0.266553	-1.59443	0.985186	0.0934873	0.176176	0.568	0.482388	0.345138	0.434728	0.573271	-3.50423	16	0.380952	1	0.443855	0.352759	-0.566343	-0.199783	0.909884	0.041014	-0.0593325	-0.00243346
PTBP1		0.354468	0.279571	0.453209	0.0320305	0.289226	-0.559056	0.359832	0.20578	-0.152638	0.842238	0.69904	0.632479	-0.0195137	-0.226299	-0.195819	-0.219783	-0.159188	0.0522933	0.030146	0.206409	0.329355	0.23717	-0.480241	0.106163	0.270719	-0.63769	0.507139	0.161834	0.357555	0.495091	0.56189	0.515751	0.336765	0.347447	0.519083	0.543659	158	0.857143	1	0.931281	0.0309194	0.0158913	0.000491349	0.015437	1.81144	0.363323	0.658136
TARS1		0.19621	-0.0359132	0.359819	0.0507477	0.270102	-0.169247	0.287764	0.302643	0.299325	-0.47864	0.576354	0.326253	0.338425	0.860679	0.392006	-0.346173	0.0747767	0.00373568	0.0772052	0.153553	-0.193387	0.0740249	-1.73972	-0.34312	0.501675	0.168742	-0.125362	0.0301015	0.0987201	0.297405	0.663848	0.834111	0.567457	0.525641	0.508287	0.54574	49	0.857143	1	0.895599	0.0478863	0.0206628	0.000989466	0.0175818	1.75494	0.610855	1.07201
SPTAN1		0.574932	0.29213	0.334253	0.358776	0.355291	0.116313	-0.155393	0.188177	0.298228	0.453793	0.295659	0.18848	-0.0843273	0.166651	0.0445399	0.47802	0.0735165	0.137852	-0.093636	-0.072505	-0.0491085	-0.517756	-0.619924	-0.405525	-0.157223	-1.29369	0.468933	0.575808	0.627085	0.479377	0.498905	0.562376	0.365272	0.879421	0.755721	0.809666	231	0.857143	1	0.470012	0.327891	-0.0676136	-0.0221699	6.6201e-05	4.17914	0.921563	3.85134
SSRP1		1.18881	-0.0289114	-0.504852	-0.135486	-0.169444	-0.36669	-0.616575	-0.336503	-1.11523	0.871687	0.664514	-0.403166	1.99776	1.10964	-0.489182	-0.794591	-1.54994	-0.730732	-0.498491	-2.00859	-0.180805	-1.40765	-0.956966	-0.573897	-1.97489	0.330097	-0.247119	-0.143054	0.507535	0.581745	0.484354	1.20803	0.997758	1.22192	0.356644	0.858529	28	0.857143	1	0.488026	0.311557	0.306764	0.0955745	0.000166986	3.77732	1.5102	5.7045
PLN																												1.0393										2	0	0.0555556
FKBP2				0.326831			-0.0202341	-0.254427		1.34811	-0.237445		-0.0841545						-0.332097	-1.16544	-0.754287	-0.870654	-1.59514	-0.0596174	-0.0103847	-1.40119	0.392178	1.12954	-0.366898	0.0178695	0.102106	1.31738	2.00661	-0.295095	-0.100562	0.574582	0.63521	17	0.333333	1	0.236672	0.625853	-0.567969	-0.355465	0.0368201	1.43392	0.914021	1.31063
STOM		-1.69769	-0.80053	-0.706433	-1.52462	2.2591	-1.83944	0.0511724	0.303126	1.02043	-1.39895	0.532458	0.185045	1.05367	0.203862	1.05055	0.967217	0.903011	0.00429163																			5	0.857143	0	0.192944	0.714568	0.715116	0.510999
AK4		1.20397	0.340055	0.665678	0.562447	0.518676	0.37325	0.45737	0.0720978	0.246983	0.421733	-0.93197	0.985196	-0.167211	-0.457619	-4.63319	-0.776443	0.0146574	0.451414	0.754966	0.928256	1.00224	0.846005	-1.19064	0.768856	0.857327	-0.0583268	-0.232287	0.0155097	0.365877	0.167211	-0.61437	-0.789223	-0.519371	0.423667	0.179566	0.425177	24	0.857143	1	0.0760899	1.11867	-1.05933	-1.18504	0.149177	0.826299	-0.446928	-0.369296
DLGAP4			0.804664		0.36389	-2.89929				-1.94087						0.449844		1.72617		0.516752	0.1266	1.69436	1.03555	0.0243157	0.383854	0.214413	-0.281682	-1.14631	-0.585259	-1.53695	0.251	0.928282	-0.100011	1.01278	0.408264	0.463168	-0.616384	11	0.285714	1	0.22417	0.649423	2.00591	1.30268	0.505206	0.296531	-0.260331	-0.0771961
MAPK3					-1.26762			-1.87122	-1.53831	-0.201977	0.554776		-0.134342	-0.295677		-1.7117	3.58373	-2.21865	-0.394811	-0.622826	-0.543606	-0.309409	-1.08732	0.464846	-0.691191	-0.562095	0.833884	-0.696528	1.42509	1.23669	1.29597	0.00685566	0.0545852	-0.147766	0.22821	0.577469	-2.22214	10	0.52381	1	0.285686	0.544112	1.13169	0.615764	0.156486	0.805524	0.629911	0.507409
MARK3																	-0.0953009														-0.754823			0.219527	-1.15792			5	0.047619	0.166667
ATP6V0C															-0.494639		0.922009						0.415048			0.6617		1.80859	-0.802127			-1.17234				0.0421302	-1.08413	9	0.0952381	0.388889					0.0167538	1.77589	-1.7159	-3.04724
RPL10		1.11461	1.25138	-0.0371497	-0.791545	-0.240321	1.04932	-0.696242	-0.412814	-1.19161	-1.24612	0.970908	-1.04361	0.94781	1.02875	-0.566809	-0.883414	0.792858	-0.818425	-2.10537	-1.22567	-0.535161	-2.4748	-0.197114	-0.654837	-2.30392	0.569915	0.563633	0.292444	0.275114	0.658252	0.737404	0.939355	0.904588	0.671096	0.716957	0.625755	34	0.857143	1	0.833577	0.0790541	-0.0959663	-0.00758652	0.00113003	2.94691	1.57603	4.64443
COL8A1					0.430473																																	3	0.047619	0
RPA1		0.469571	0.340209	0.297635	-0.487334	-0.0695978	-0.486148	0.408088	0.0722679	0.997835	0.376094	0.803465	0.290591	0.301454	0.149671	-0.272843	0.0834976	0.451212	0.633256	0.721851	0.210105	-0.834305	0.804189	0.542545	0.775272	0.729354	-0.259826	-0.870613	0.407221	0.348375	0.162361	0.285448	0.643248	-0.321915	0.141762	0.0812461	-0.0317367	39	0.857143	1	0.466829	0.330843	0.141541	0.0468279	0.963828	0.0160005	-0.011396	-0.000182342
APEX1		0.0643057	0.362455	-0.0532009	0.672237	0.318303	0.565193	0.507594	0.361182	0.203745	0.256131	0.467956	-0.00460071	0.0587733	0.175785	0.134527	0.203418	-0.233353	0.0710061	0.373306	0.304992	0.648763	-0.0352696	-2.04374	0.354902	0.310194	0.468016	0.893035	-0.0356284	-0.167691	-0.18634	0.164387	0.124861	0.364438	0.485202	0.549477	0.686287	53	0.857143	1	0.0562549	1.24984	-0.208019	-0.25999	0.79901	0.0974476	0.0789777	0.00769619
DCK																							0.558863															2	0	0.0555556
CAD		0.263217	0.000536841	0.28857	0.0262876	0.534483	0.586095	0.567001	0.421401	0.552111	-0.161338	0.10666	0.0954165	0.102515	0.435528	0.38379	0.087574	0.149501	-0.241635	0.00417774	-0.475608	0.0268262	0.0660892	-2.10213	0.10863	-0.195964	0.456825	-0.629147	0.585929	0.396781	0.510142	0.537311	0.426201	0.425896	0.447583	0.528719	0.442839	63	0.857143	1	0.028675	1.5425	-0.253521	-0.391055	0.00648216	2.18828	0.782412	1.71214
CALR		-0.241146	0.400465	0.168281	0.445214	0.403092	0.529609	0.295176	0.584759	0.40368	-0.351545	0.756097	-0.162877	0.29214	0.120688	0.0816525	0.10658	0.138947	0.327927	0.499728	0.435253	0.716791	0.127077	0.262403	0.213928	0.190139	-0.55206	1.2422	-0.272338	-0.16327	0.099289	0.0603753	0.308086	0.701841	0.270138	0.539545	0.648664	412	0.857143	1	0.178025	0.749518	-0.186613	-0.13987	0.604235	0.218794	-0.104792	-0.0229279
MAP4		0.427994	-0.0756918	0.160622	0.143185	0.526333	0.454469	0.490097	0.485704	0.255235	-0.199981	0.0805941	-0.217326	0.480381	0.683382	0.234723	-0.10193	-0.0189619	-0.287567	0.572012	0.496628	0.714282	0.351675	-0.716202	0.361478	0.562656	-0.0990809	0.0675493	0.0839529	0.13307	0.251489	0.112787	0.0844161	0.317719	0.358084	0.515733	0.535054	122	0.857143	1	0.0790181	1.10227	-0.24607	-0.271237	0.95566	0.0196964	0.00903413	0.00017794
CRABP2		-0.061904																1.11945		-0.0338091	-1.08112	0.299832	-0.0993799	-0.0568262	-0.447848	-0.314355	-0.383214	-0.115261	0.682037	0.0229245	0.602949	-0.304336	0.362822	0.61501	0.773942	1.0075	1.21765	10	0.0952381	1			1.18135		0.00112674	2.94817	0.801387	2.36263
PSMC3		0.577171					0.497275	0.286522	-0.965569		0.263514	0.659475	0.392361	-1.31366				0.157417	0.263352	-2.66616	-0.989743	-2.08046	-0.956403	-1.51013	-1.42611	-0.992336	0.648302	0.33694	0.572098	0.452524	0.760269	0.834967	0.969705	0.665359	0.49969	0.333998	0.768565	42	0.47619	1	0.951871	0.0214219	-0.0284395	-0.000609227	0.000187773	3.72637	1.72148	6.41485
SSR1		-0.809441	-1.09552	1.58266	-0.66402	-1.26651	-1.54637	0.357516	-0.897564	-1.67679	1.17424	0.69779	-0.919125	0.412244	-1.06887	-1.05991	1.30877	0.235595	1.34586	-1.8622	-1.44819	-1.2489	-1.19085	1.12891	-0.667685	-0.986305	0.784465	1.48255	0.524016	0.333508	0.538628	0.0576969	0.110768	0.244412	0.280925	0.742825	0.777414	17	0.857143	1	0.0790016	1.10236	0.904737	0.997349	0.0619011	1.2083	0.846489	1.02281
GRB2		0.475534	-1.25132	-0.602449	-1.41073	1.92465	-1.09935	0.177393	-1.0701	-1.22881	1.60696	0.251189	0.296231	0.221618	0.332022	0.28446	0.0906356	-2.39328	1.14759	-0.436342	-1.61699	-0.599154	-0.912793	-0.896896	-1.26777	-0.700954	0.579467	0.449747	0.450329	0.0368068	0.688307	0.387363	0.722388	1.11823	0.49786	0.686221	0.755108	24	0.857143	1	0.224629	0.648535	0.658069	0.426781	0.000314826	3.50193	1.19381	4.18064
HLA-DMB						0.388558																																3	0.047619	0
PGAM1		-0.518461	0.294664	1.08836	-0.382097	1.28376	-0.628144	-1.80231	-1.4723	0.345523	0.939842	2.05762	-1.44766	-3.52428	-0.751642	1.10241	-0.377507	-0.425119	-1.03156	-2.54491	-4.04661	-2.03187	-2.64582	-2.16393	-2.37655	-4.25825	-5.34969	1.43622	0.690245	0.547309	0.571062	0.594802	0.572708	0.821089	0.929715	1.1902	1.3214	195	0.857143	1	0.779206	0.108348	-0.18521	-0.0200671	6.08462e-05	4.21577	3.46888	14.624
PSMB6		0.825654	0.983022	0.99228	0.92018	0.871379	-0.739715	-2.56631	0.164008	0.00639564	0.510591	0.803465	1.06972	-1.0313	0.0563965	-2.389	-0.212019	0.451212	-0.155574	-0.683586	-0.13942	0.110377	-0.707493	0.406118	-0.0660705	-0.49027	0.760398	0.951636	0.356807	0.281818	0.743757	0.45335	0.696309	-0.409519	0.386428	0.569779	0.131218	18	0.857143	1	0.627996	0.202043	-0.26149	-0.0528323	0.160061	0.795715	0.340918	0.271273
PSMB5		0.728155	1.15239	0.28225	0.142471	0.104605	-0.0720036	0.101744	0.351568	0.526702	-0.287559	0.559751	1.03334	-0.292651	-0.161379	-0.678328	-1.01102	0.9587	-0.391664	-0.980447	-0.435063	1.11102	-0.985318	-0.971797	-0.148185	-0.77538	0.000963464	-2.16333	0.417543	0.57896	0.831212	0.108799	0.547655	0.873072	0.458795	0.66076	1.00776	23	0.857143	1	0.160469	0.794608	-0.398743	-0.316844	0.00140269	2.85304	1.20357	3.43382
GSTM2					0.430473															-1.20234	-1.12074	-0.908818	-1.62967	-0.0952802	-0.0451923	-1.43663	-2.76121	-1.26841	0.611395	0.45954	0.74263	1.698	1.7661	0.985542	0.146485	0.256889	0.333253	17	0.047619	1					2.93608e-05	4.53223	1.9409	8.79662
ABCD3		0.290486	1.63011	0.856898	0.40167	-0.662546	-0.277595	-0.523444	-3.85568	-1.90073	1.20339	-0.968874	1.0529	0.0113439	-1.03691	-0.398435	0.326554	0.983139	0.757985	0.897391	-0.0797718	0.172328	0.697805	-0.175974	0.628554	0.333355	1.10817	1.01074	-0.265664	-0.503385	-1.20854	-0.555863	-0.220763	-0.184576	0.745194	0.117709	0.682111	13	0.857143	1	0.295091	0.530045	0.663547	0.351709	0.019932	1.70045	-0.665153	-1.13106
ITPRID2																				0.460604	-0.588734	-0.356278	0.913498	0.421048	0.771073	0.926589	0.214746	-0.741245	0.831099	0.888376	-1.51715	0.342514	-0.0475876	-0.235604	0.132343	0.851712	-2.28599	7	0	1					0.436787	0.35973	-0.340177	-0.122372
ACADL																												1.0393										3	0	0.0555556
ARL3		0.320215		0.545189	0.430473								0.149327	0.0451253				-0.146395		-0.654731	-0.575381	-0.34241	-1.11718	0.434007	-1.03361	-0.910698	1.00985	-0.728013	-0.288598	0.911845	-0.126452	0.731838	0.85574	0.694893	0.604606	0.524279	0.809224	7	0.285714	1	0.0184209	1.73469	-0.41594	-0.721527	0.00327239	2.48514	0.959505	2.3845
POLD1																							0.8687						-1.35779									6	0	0.111111							-2.22649
SMARCA1																		0.406562	-0.752948	0.246353	0.322007	0.589614	-0.273874	1.30495	-0.183551	-0.0452829	-1.00911	0.161214	1.31137	1.81136	-1.31686	-0.371222	0.688906	-0.00916326	1.5238	-1.61316	-0.997398	5	0.0952381	1					0.984504	0.00678264	-0.00941043	-6.38276e-05
MAPK1		-1.0563	-0.764814		-0.903192		-1.1806	0.0924642	1.21669	-1.31024				1.7825	1.17224	-1.31818		-1.77392	0.0497436	-1.45128	-0.109564	0.141386	-0.679436	-0.655891	-1.78505	-1.99368	0.610804	0.695812	0.26906	0.185009	-0.0638061	1.68622	0.763907	0.233873	1.38232	0.157086	-0.234064	28	0.571429	1	0.459149	0.338046	0.540477	0.182706	0.016601	1.77987	1.06739	1.89981
GCA		1.13291	1.26838	1.26407	-0.77381	-0.222836	-0.424102	-0.676588	-0.393988	0.943365	0.816111	0.632126	-1.0263	-1.36729	-0.535081	-1.17847	-0.861502	-1.61603	1.92454				0.755226		0.853786		-0.643949		-0.156722			-2.05828	-0.428913					3	0.857143	0.333333	0.252302	0.59808	-0.592144	-0.354149	0.191289	0.718309	-1.20299	-0.86412
ATP5F1C		0.0330882	0.246937	0.576989	-0.671059	-1.27344	-2.42673	-0.297666	0.141515	-0.582167	0.888743	1.28323	0.681509	-0.281142	0.201884	0.159573	0.965046	0.652856	0.758598	0.417864	0.492814	0.984034	0.829532	0.131533	0.418435	0.409417	0.357578	1.11765	-0.0157435	0.0535242	-0.222725	-0.696784	-0.249886	0.179332	-0.62625	0.50592	0.663911	26	0.857143	1	0.00736819	2.13264	1.06254	2.26601	0.00468786	2.32903	-0.618618	-1.44078
LAP3		0.287209	0.622042	0.583415	-0.111828	0.0360122	0.199429	0.212282	0.528133	0.0727854	-0.0248065	0.242726	0.1902	0.177803	0.289985	0.390356	-0.0435672	0.311848	-0.079351	-0.182769	-0.89976	-0.679308	-0.152582	-1.4228	-0.460503	-0.105447	0.401365	0.886576	0.95365	0.672672	0.651708	0.0461786	0.488	0.504814	0.133687	0.207246	0.37041	52	0.857143	1	0.310986	0.507259	-0.108254	-0.0549128	0.00897277	2.04707	0.738177	1.5111
CD34																				1.13614																		2	0	0.0555556
S100A2																				1.43085	1.53923	1.81478	0.969475	0.456834	1.06975	1.05486	0.376272	0.977895	-1.42235	-0.856973	-0.861508	-0.685575	-1.04231	-1.04063	-0.800981	-0.416373	-0.452338	34	0	1					2.13575e-08	7.67045	-1.91877	-14.7179
TPP2					0.0046118		-1.09106	-2.93357		1.14975	0.635512			0.230795		-1.22697	0.100304		1.53898	0.177628	0.253564		-0.338192		0.504121				0.328645		-0.194333	0.717208	0.187449	-0.784142		-0.397926		9	0.428571	0.555556	0.323623	0.48996	0.973288	0.476872	0.591325	0.228174	-0.17313	-0.0395037
IMPA1		1.39499	-0.271767	0.210865	-1.79635	-0.419233	-0.635289	0.361986	-0.605445	-0.763742	1.62347	-1.17066	0.723535	-0.384353	0.167229	0.126316	-0.0903178	-0.593272	1.22993	0.241935	0.856271	0.319432	0.468521	-0.809504	1.07504	0.469946	0.514615	-0.423271	-0.0131355	-0.254432	-0.16462	-0.103665	0.09992	0.388994	0.418349	0.487169	-0.0504834	17	0.857143	1	0.284921	0.545275	0.461761	0.251787	0.343016	0.464686	-0.211655	-0.0983528
CCN2																																			-0.669343			4	0	0.0555556
EPHA2																				-0.907022	-1.62104	-1.77086	-0.606764	-0.900829	-0.831424	-0.140271	-0.874971	0.0636128	1.08402	1.28701	1.04109	0.602863	0.82856	0.812464	0.489252	0.329653	-0.591145	28	0	1					4.79003e-05	4.31966	1.49704	6.46669
PTPN6					-0.845988	-2.25768	0.852664	-2.96378	0.403404	-0.374669				1.16446		0.263477	1.4707	0.56649	0.119525		0.952407															0.219994		7	0.52381	0.111111	0.0539141	1.2683	1.58127	2.00552			-0.732413
SHC1		0.164005	0.368524	1.69204	-2.5359	-1.14839	0.553266	-0.804482	-2.88464	0.427389	0.697671	-0.77116	-3.31674	0.833258	-0.00761097	0.447824	-0.282304	1.05566	-0.224964	-0.377944	0.750418		-0.11161		0.732516	0.367864			0.899507	-0.889997	0.408851	-1.00652		-0.0520809	0.0458754			15	0.857143	0.611111	0.671779	0.172774	0.288869	0.0499089	0.366767	0.43561	-0.371309	-0.161746
MPG																													-0.288598	-0.215467	-0.926513	-1.53431		0.432144	-1.36976			4	0	0.333333
SLC16A1		0.696354	-0.131382	0.46422	0.341786	-1.08661	-0.480023	-1.64748	0.651145	-0.608139	1.08323	-0.733683	1.17207	-0.0588892	0.062897	0.0261936	0.354984	-0.254624	0.404213	-0.485546	1.18192	-0.167415	-0.958843	0.597533	1.18558	-0.74821	-1.8943	-0.561054	0.467773	0.0806856	0.163636	0.286966	0.364126	0.616131	0.962542	0.806328	0.219278	7	0.857143	1	0.226914	0.644138	0.428502	0.276014	0.088549	1.05282	0.646422	0.680564
COL4A5																0.121961										0.713117					-0.200921							13	0.047619	0.111111							-0.914038
DPYSL2		-0.194827	0.30731	-0.105723	0.301688	0.497392	0.184679	0.214795	0.747697	0.224046	-0.305488	0.704556	0.182274	-0.00869739	0.745418	0.320905	0.220381	0.0784338	0.436522	-1.91226	-1.36305	-2.46818	-0.944828	0.237746	-1.77973	-0.339613	-2.34449	1.10644	0.279072	0.295622	0.421721	0.660241	1.05002	0.661037	1.1622	1.2484	0.777698	60	0.857143	1	0.882955	0.0540614	0.0219163	0.00118483	0.000561186	3.25089	1.81822	5.91084
CASP1																							0.799192		0.343534													5	0	0.111111
SERPINB3																								2.16498														4	0	0.0555556
LMOD1																								2.16498														1	0	0.0555556
RBMS1										0.106762										1.40499	0.351777	0.962966	-0.245898	1.33384	-0.155351	-0.0165735	0.392178	0.190714	0.776606	0.834654	0.102106	0.64186	1.5028	-1.49748	-1.78816	-1.01141	-0.488779	4	0.047619	1					0.208214	0.681491	-0.571828	-0.389695
CISD2		-0.950155	0.122998	0.173165	-0.800354	-0.824965	-1.07158	0.20643	-0.168276	-0.326184	0.654372	1.45808	0.764146	0.783776	-0.295825	0.802047	-0.598782	0.0692218	0.727932	-0.977904	-0.102822	0.973453	-0.236409	0.121646	0.606719	0.311125	0.404441	1.16296	0.206768	0.0356179	-0.143992	0.234432	0.306073	0.331186	0.207655	0.335304	0.432966	10	0.857143	1	0.00499436	2.30152	0.88932	2.04679	0.87744	0.0567827	-0.035245	-0.00200131
ZC3H14		0.451248				0.513727			-1.09508		0.73783		-0.530492		0.962875		1.07887	-0.996224	-0.337097	-0.994753	-0.914008	-0.694106	-1.4354	0.10536	1.21546	-1.23726	-2.51015	-1.06356	1.35253	1.40243	0.658252	0.628168	0.0890539	1.17532	-0.114759	-0.0425715	-0.498234	12	0.428571	1	0.764531	0.116605	0.195996	0.0228541	0.00490215	2.30961	1.35318	3.12532
OAS2							-0.0541377	-1.2023	-0.0235514						-1.06887		0.851328	0.235595	0.89424	0.522208	-0.197675	0.0498746	0.420985	-1.0614	0.829188	0.0720669	-0.364909	-2.25481	1.33722	0.846925	1.50072	0.154662	0.217921	0.267174	-1.19288	-0.927316	-0.825227	35	0.333333	1	0.347284	0.459315	0.654736	0.30073	0.420996	0.375722	0.373741	0.140423
CRABP1																				-2.1806	-0.970877	-1.92067	-2.23537	-1.04082	-2.47307	-1.2921	0.129148	-0.0793159	0.185936	0.45396	0.225098	0.607508	1.01242	0.829589	1.12692	1.28564	1.13377	28	0	1					1.43571e-05	4.84293	2.10272	10.1834
MARCKS		0.285572	0.836315	0.100859	0.396908	-0.0912827	0.197748	-0.0265719	-0.252348	0.464458	-0.0264339	1.06132	0.116561	1.1251	0.541513	0.485499	0.320671	0.646434	0.752178	0.948696	1.16314	1.37713	0.541328	-0.069332	0.732639	0.739875	0.303389	0.423344	-0.862106	-0.889769	-0.786948	-0.504752	-0.272549	0.107581	0.455996	0.46572	0.621048	71	0.857143	1	0.0593812	1.22635	0.345687	0.423933	0.00331817	2.4791	-0.869554	-2.15571
GNA11		0.44001	2.27412	-1.38556	-2.26849	1.07895	-0.516513	-2.333	-1.98065	0.230081	0.726656	-0.261832	0.262632	0.866382	-2.21695	0.247294	0.769902	-1.00951	1.36659	0.483038	-0.701381	-0.473273	-1.23559	-0.00827096	0.792236	1.39628	-2.65233	-1.17958	0.96599	0.82936	-0.110976	0.111717	0.749489	-0.192117	0.623702	0.111223	0.460098	11	0.857143	1	0.389609	0.409371	0.579136	0.237081	0.0862747	1.06412	0.791929	0.842705
ALDH4A1		0.199034	0.63032	-0.847029	-0.271107	0.508608	-0.178614	0.145563	1.01366	0.236133	0.352546	0.0909638	0.997132	0.438853	0.030578	-1.03541	0.319496	0.499465	0.369177	0.31735	-0.866389	0.180416	0.102409	0.151575	-0.116574	0.587495	0.752467	-0.229194	0.47704	-0.17917	0.61289	0.297615	-0.203131	0.391211	0.273166	0.815029	0.226632	13	0.857143	1	0.791025	0.10181	0.0695807	0.00708401	0.30892	0.510154	0.203525	0.103829
RAB5A		0.448835	0.633056	0.658961	0.55509	0.511422	0.36545	0.148726	0.396572	-0.381507	0.135905	1.07754	-0.299293	0.191279	0.302914	0.256527	0.0586734	-0.707207	0.111673	-0.282479	-0.999061	-0.782442	-1.51533	-0.297178	-0.682436	-1.31928	-1.08437	-1.47455	0.613049	0.673413	1.0484	0.815876	1.2951	0.953289	0.479896	0.592941	0.696409	16	0.857143	1	0.22038	0.656828	-0.245399	-0.161185	3.69328e-08	7.43259	1.73394	12.8877
PSMB4		-2.81354	-2.39683	-2.2268	-0.614055	-0.641285	-0.00116553	1.32532	0.0294884	1.36722	-1.06397	0.727674	0.503675	0.470844	0.571135	-1.00596	0.913064	0.296569	0.40245	-0.739734	-1.45444	-1.2554	-0.450203	-0.739137	-1.1138	-0.992336	0.03833	1.22294	0.512866	1.00032	1.06444	0.834967	0.969705	0.386147	0.424771	-0.16935	-0.355424	21	0.857143	1	0.147492	0.831231	0.865237	0.719212	0.0029445	2.53099	1.12802	2.85502
BLVRB		0.533536	0.513602	0.259409	-0.252772	0.240189	-0.190151	-0.0712149	0.413006	0.461246	0.531749	0.672748	0.218888	-0.321993	-0.0066397	0.198907	0.239729	0.47637	0.512399	0.332669	0.298736	0.678893	0.337312	0.885631	0.304658	0.0376163	0.181121	0.67192	0.28895	0.472434	0.547363	-0.142331	0.362822	-0.198432	0.378258	0.323215	-0.0771851	36	0.857143	1	0.644813	0.190566	0.0683676	0.0130286	0.149444	0.825522	-0.197051	-0.16267
PRDX5		0.580393	0.755238	0.946583	0.682553	0.124698	0.357009	0.139903	-0.207366	0.0765343	0.332882	0.699901	-0.0310066	-0.370107	0.044444	0.170984	-0.0392075	-0.181114	-0.265684	0.198605	0.274455	0.540226	0.133629	0.438361	0.163334	0.372903	0.421272	0.770597	0.021075	-0.0323033	0.172585	0.09581	0.0854833	0.573131	0.192272	0.442539	0.569285	83	0.857143	1	0.0565043	1.24792	-0.343828	-0.42907	0.217318	0.662904	-0.132612	-0.0879089
DDT		0.803543	1.14801	1.59651	-4.36107	0.639319	0.934988	1.44201	1.48668	1.61834	-4.90948	-1.51339	-0.406141	0.0629115	0.179755	0.138337	0.483303	-0.458784	-5.88536	-1.7235	1.07316	-1.44787	1.10903	-0.599009	1.21042	1.21571	0.213671	-1.78272	-0.119228	-0.240491	-0.854752	0.178696	-0.3813	0.169395	0.225954	-0.129791	0.581789	16	0.857143	1	0.070476	1.15196	-1.95746	-2.25492	0.969447	0.0134759	0.0179308	0.000241633
EIF4A2				-0.326151							0.473041		-0.78236						0.512399	-1.22241	-1.14073	-0.929582	-1.64846	-0.434675	-0.816636	-1.45591	1.38404	0.286138	0.948301	0.87391	-0.563231	0.981518	0.627848	0.498974	0.585659	-0.0723164	-0.161532	20	0.190476	1			0.393845		0.0100149	1.99936	1.07748	2.15427
ATP5F1D		-0.730343	0.327145	0.149244	0.449905	-0.30637	0.459121	-0.204938	0.490362	-0.354023	0.407911	1.23606	0.357229	0.69275	-0.982638	-0.0880827	0.167841	-0.122682	-0.0166372	0.922781	1.11641	1.28927	0.755226	1.05674	0.568954	0.474189	0.519958	0.828742	-0.156722	0.570086	0.28326	-0.430672	-0.428913	-0.0656419	-0.864223	-0.967638	-0.70175	18	0.857143	1	0.554317	0.256242	0.152406	0.0390527	2.60532e-05	4.58414	-1.14383	-5.24348
GTF2I		-1.35334	-0.480716	-0.401831	-0.606816	-0.1874	-0.385998	0.120419	0.911185	1.37491	0.109691	-0.109822	0.953079	-0.205796	0.848405	-0.508848	0.362143	0.858361	1.61391	-1.16002	-0.613899	-0.865047	-1.15338	-1.14536	-0.515524	-0.181743	0.268563	0.601126	0.634801	0.16634	0.523314	1.10883	0.768531	0.619919	0.310934	0.361394	0.754725	34	0.857143	1	0.143182	0.844111	0.547857	0.462452	0.000221758	3.65412	1.11267	4.06584
ITGA3		0.0403529	-0.257006	-0.38409	-0.373438	-0.404051	-0.0541377	-0.123098	-0.0235514	-0.0214434	0.520586	0.251189	0.927501	0.221618	0.184556	0.542726	0.386153	-0.122682	0.2934	0.594186	0.906386	0.854113	0.755944	-1.53186	0.89709	0.81883	0.428831	-0.0469025	-0.325739	-0.252082	-0.162317	-0.33701	0.131	0.107529	0.220075	0.0613051	0.191272	31	0.857143	1	0.000246045	3.60899	0.533946	1.927	0.120282	0.919799	-0.449176	-0.413151
CMPK1		0.283119	0.353526	0.512376	0.743493	0.353122	0.0562881	0.235846	0.480024	0.322692	0.0974681	-1.19457	0.234417	0.147354	0.743595	0.216084	0.659289	0.483605	0.0659867	-0.145519	-0.709624	-2.13196	-0.0601112	-1.55826	0.199274	0.0779146	0.288685	-0.225501	0.651728	0.487488	0.562109	0.498357	0.665131	0.289625	0.606192	0.323393	0.578231	39	0.857143	1	0.30752	0.512127	-0.209696	-0.107391	0.00300482	2.52218	0.991929	2.50182
TMED9			0.513602			0.388558			0.264286											-1.10778	-1.35628	-0.811011	-1.54118	-0.323874	-1.461	-1.34581	0.690599	1.43986	0.191455	0.257789	0.696868	0.397551	0.694029	0.0794317	0.633306	0.729748	0.828339	13	0.142857	1					0.00616802	2.20985	1.14722	2.53519
RAP1B							-0.558317	0.742936		0.80886		1.74762				0.835525	-1.01792	-1.05763	-0.951219	-0.848706	-1.89267	-1.71054	-2.35508	-0.524472	-2.28142	-1.8631	-0.0934637	1.1154	0.319376	0.607956	0.46064	0.612618	0.960052	0.17491	1.07779	0.880386	1.11021	23	0.380952	1	0.63546	0.196912	-0.419883	-0.0826799	0.000305875	3.51446	1.85089	6.50487
PPP2R1A		-2.48299	1.04292	1.04933	0.982665	0.486239	0.81876	1.03285	-0.250664	0.212027	-0.489835	0.56983	0.246043	-1.48945	0.274172	0.718238	-0.694679	1.36125	0.080515	-1.59988	-2.5668	-1.10299	-2.55189	-2.26972	-1.55995	-1.61692	-3.24201	0.883965	0.6076	0.417336	0.540376	0.921119	1.08738	0.972752	1.13346	0.997882	0.937115	116	0.857143	1	0.595235	0.225312	-0.257226	-0.0579561	8.98464e-06	5.0465	2.58236	13.0319
NT5E		0.796093	0.695649	0.432797													-0.704851	-1.30138		-1.6253	-1.54197	-1.3463	-0.532457	-0.504096	-0.444205	-0.310646	-0.378543	-1.68581	1.27674	0.878194	1.17722	0.379061	0.644924	0.359746	0.782112	0.739396	-0.0127707	20	0.238095	1	0.00821882	2.08519	-1.64463	-3.42937	4.94203e-06	5.30609	1.62155	8.6041
CDC27																									0.215664				-0.529272	0.126785								4	0	0.166667							-0.416908
WEE1																				1.13614																		2	0	0.0555556
DDX6		-0.0346984	0.973216	-1.05378	-1.32091	-1.3382	0.741669	-1.93027	-0.100742	-0.25859	0.500093	-0.0444785	-1.56038	2.25824	-0.224239	0.639718	0.497133	-2.28367	1.25716	-0.79327	-1.17805	-0.485705	-0.936997	-1.24188	-0.60973	-0.479162	0.441892	0.382924	0.021075	0.596079	0.516617	0.68816	0.634419	0.997275	0.854795	0.476175	0.614013	31	0.857143	1	0.307911	0.511574	0.595763	0.304777	9.45367e-05	4.0244	1.14429	4.60507
NMT1		-0.0784721	0.143327	0.816314	0.414421	-1.01499	-0.176193	-0.41745	0.247246	0.089707	-0.388417	1.53001	0.133656	0.393417	0.801958	0.735436	-0.115135	0.546901	0.321918	0.524033	0.13385	0.394195	-0.284669	-1.19064	-0.0494658	0.091225	0.037699	0.149832	0.551618	0.276332	0.526966	0.471935	0.662898	0.707665	-0.145114	0.0699069	0.688713	28	0.857143	1	0.105991	0.974732	0.437316	0.426266	0.0349462	1.4566	0.444985	0.648165
HMOX2		1.40822		0.383879		-0.150664	-1.44622		0.40901	-0.0809643			-0.0231559						0.456733	-0.432259	-0.353821	-0.112298	0.893924	0.649038	0.681277	-0.697032	-1.82985	-0.508468	0.562391	1.57027	1.35923	0.823811	0.957377	-3.51264	0.088096	-0.0848595	-1.95361	11	0.380952	1	0.860454	0.0652722	0.129578	0.00845781	0.790662	0.102009	0.168838	0.017223
ADSS2		-0.117304	0.896497	0.158178	1.41409	-0.0293828	-0.216081	-0.459145	-0.185701	0.531164	0.417954	-0.0923466	1.55187	1.19873	0.612158	-1.85567	-0.619065	-0.663697	-0.55744	-0.279369	0.12815	-1.26186	-0.456048	-0.745174	-0.679502	0.0143962	0.595111	0.222536	0.246021	-0.313206	0.517151	0.822222	0.407305	1.0158	0.254425	0.947911	0.368702	21	0.857143	1	0.593101	0.226871	-0.222201	-0.050411	0.0060137	2.22086	0.747565	1.66024
AXL			0.513602																																			1	0.047619	0
LRPAP1		0.183393	-0.102651	0.796186	-0.212412	0.833816	-0.448247	1.01325	0.556127	1.20726	-1.35297	-1.7448	-1.14525	-0.110348	-0.255598	0.785136	0.663526	0.603067	0.510557	-0.904311	-0.823937	-0.600559	1.05485	0.192777	0.790528	0.381805	-0.0708884	-0.974309	0.0967641	-0.652346	0.549843	1.06011	0.639479	1.1156	1.06377	-3.53144	-0.370794	16	0.857143	1	0.103174	0.986429	-0.6526	-0.643744	0.854456	0.0683101	0.102781	0.00702098
VDAC3							0.233333						-1.2247			-1.39792		-1.86404	0.964021	-1.68742	-1.60383	-1.06812	-2.08365	-0.244146	-2.00782	-0.818447	0.511065	0.789493	0.83435	0.500466	0.428591	0.842433	0.672325	0.881089	0.302283	0.635838	0.632626	18	0.238095	1			-1.11399		0.000556799	3.2543	1.54921	5.04159
PPP1R18			0.284338								0.227583									-0.778226	-0.698369	-0.470145	1.00683	0.314644	-1.15011	1.269	-2.24827	-0.849883	0.908482	-0.43164	1.26192	0.117888	-0.874839	0.0487825	0.718645	0.963925	0.273366	9	0.0952381	1			-0.0567554		0.111488	0.952773	0.73234	0.697754
CLIP1		0.622602	0.794439	-0.224804	-0.412915	0.677413	0.831412	0.635792	-0.631005	0.0854641	-4.34609	-1.18507	1.3313	1.23817	0.140135	-4.45934	0.601724	0.542028	-0.0647943	-1.37814	-1.29582	-1.09065	0.995554	-0.2652	-1.71605	-1.60547	-2.97382	-1.4419	1.12776	1.04185	1.36861	-1.10619	1.20223	0.432144	1.30502	0.219994	-0.210111	16	0.857143	1	0.232329	0.633896	-0.953369	-0.604337	0.00120595	2.91867	1.79476	5.2383
SRI		0.614383	0.786806	1.21908	-0.692029	-0.718163	-0.956731	0.326476	1.44085	0.891014	-0.29901	1.17347	0.427557	0.379394	-0.173934	-2.61004	0.256855	0.201415	-0.405274	0.607312	0.216788	-0.344732	-0.682589	0.431837	0.469285	-0.146753	0.503583	0.844134	0.263077	0.0178695	0.102106	0.365289	-0.0881151	0.0487825	0.747458	0.318401	0.765005	17	0.857143	1	0.352525	0.452811	-0.44014	-0.1993	0.720131	0.142589	0.0712232	0.0101556
GSTT1		-0.206503	0.229504	-1.01042	0.327635	0.287166	-1.1806	0.272588	0.342679	0.666657	0.40505	0.0623068	-0.139998	0.816867	-0.411542	0.832515	0.555811	0.325715	0.431585						0.655852		0.46743									-0.907679		16	0.857143	0.166667	0.190846	0.719317	0.349957	0.25173			-1.46932
GNAI2		-0.0241399	-0.366183	1.52561	-0.487334	0.0596124	-0.739715	-0.359113	-0.710004	-0.247721	1.11012	1.99468	1.19765	-1.0313	-0.212728	-0.238311	-0.507536	-0.553544	-0.44733	-2.6685	-0.99208	-1.60026	-1.8186	-1.5124	-1.42833	-1.31255	0.564589	1.25557	-0.140142	0.215081	0.539193	0.316667	0.821542	1.00937	0.602953	0.872761	0.994409	53	0.857143	1	0.4817	0.317224	0.295631	0.0937812	0.00143781	2.8423	1.63827	4.65644
ALDH1B1		-0.127405	0.452769	0.48725	0.367011	1.34869	0.166051	-0.972138	-0.19609	0.660008	-0.437073	-0.861643	0.392947	-0.463513	-0.325308	0.684242	1.34708	-0.22384	-0.569378	0.295331	-0.753329	-0.527226	-0.228036	0.261304	-0.137347	-0.764346	0.979595	-0.904343	0.810493	0.599071	0.671407	0.957373	0.452848	0.990285	0.226581	-0.201703	-2.51887	11	0.857143	1	0.372389	0.429004	-0.293626	-0.125967	0.332988	0.477571	0.418431	0.199831
HSP90AA1		-0.268515	0.390625	0.387315	0.841722	0.429005	0.143619	0.144348	0.174457	0.0168537	0.660035	0.62858	0.108453	-0.00398062	0.162691	0.209682	-0.0953009	-0.0472607	0.502268	-0.780163	-0.700298	-0.425463	-0.903403	-0.332165	-1.10936	-0.511693	-1.70496	1.10469	0.377602	0.460763	0.428719	0.462447	0.751942	0.99371	0.75251	0.907903	0.928129	255	0.857143	1	0.917499	0.0373944	-0.014918	-0.000557849	0.000209102	3.67964	1.26962	4.67173
POLR2B		-0.175221	0.0534731	0.106948	-0.0495411	-0.0847077			-0.245269	1.09222	0.959891			-0.517847	2.1328	-0.396376		-0.732174	-0.625891	-0.831486	-1.08112	-0.867667	-0.536072	-0.0568262	-1.51267	-1.39842	0.395671	-1.22915	0.466746	0.291915	0.810846	1.14925	1.50931	1.43533	0.517421	0.323215	-1.39217	14	0.619048	1	0.938992	0.027338	0.0370341	0.00101244	0.00157633	2.80235	1.35885	3.80796
ABCC3		0.340271	-0.462089	0.56293	-2.81824	-1.42676	-3.21091	0.0321592	-0.19609	0.853346	1.25289	1.58545	0.835284	0.0679155	-0.325308	0.142944	0.772916	1.33387	1.14759																			9	0.857143	0	0.0150624	1.82211	1.45988	2.66006
CORO1A		0.487972		-0.591446		1.36057		0.190748	1.31084	-1.21601	-1.26969	0.607786		1.20139			0.105526		-1.55904	-1.87433	-0.995576	-1.94632	-2.56842	-1.06479	-1.43164	-2.08202	0.728236	1.06551	0.532298	0.410548	0.390472	0.823017	0.956499	0.87258	0.4873	-0.0855088	0.951307	28	0.52381	1	0.527079	0.278124	-0.439918	-0.122352	0.00108578	2.96426	1.7231	5.1077
GDI1		2.27839	0.193787	1.52561	-1.31068	-1.32811	-0.120384	1.2007	0.78413	0.627068	-0.334392	-0.0383601	-0.176371	-0.346171	-1.79651	-1.7582	1.23157	-0.553544	1.26964	0.13399	0.00114924	-0.351673	-0.213009	-0.796645	-0.122199	0.164763	0.22013	0.0503301	0.607431	0.585642	0.738802	0.795964	0.835547	-0.226974	0.373813	0.197555	0.0980584	29	0.857143	1	0.2115	0.674689	-0.705873	-0.476245	0.00371618	2.4299	0.546556	1.32808
DBN1		0.0622992	1.0633	-0.216286	0.180586	-0.433774	-0.0315948	0.235846	0.480024	0.322692	0.216585	0.361118	0.347722	0.28348	-0.775821	1.37201	0.155808	0.101615	0.207572	-0.21533	-0.779149	-0.28843	-0.562138	-1.62573	-0.619089	-0.860577	-0.177714	0.317725	0.683039	0.884667	0.859362	0.293292	0.936077	0.681632	0.389909	0.472054	0.479862	46	0.857143	1	0.774404	0.111032	0.0674438	0.00748844	2.26563e-05	4.64481	1.16559	5.41396
PRKAR1B		0.320215						0.0106247																														1	0.0952381	0
RRM2		-3.58481	-3.11314	-2.90903	1.69288	-3.34172	0.306317	0.4972	0.730372	0.179905	-3.87491	-0.910474	0.577945	1.2452	0.240153	0.196298	0.833965	1.1023	0.877098	-0.915117	-0.834698	-0.611735	0.682356	0.182332	0.780334	-1.16078	-2.41383	-0.984973	0.392565	0.145524	1.02721	0.20054	1.19414	1.09465	0.0537233	0.439976	0.442321	10	0.857143	1	0.234713	0.629463	1.09218	0.687487	0.00651217	2.18627	1.14075	2.49399
TM9SF3		-0.338124	-0.657792	-0.570484	-0.791545	-0.816279	-1.06224	-1.34362	1.08132	-1.19161	0.79791	0.621519	1.70443	1.91345	-0.555037	-0.566809	0.855688	-0.924783	0.898545	-0.486847	-0.737894	-0.168761	-1.2699	0.276284	-1.18755	-1.06742	0.34418	1.26544	-0.578344	0.315675	-0.406247	0.0369097	1.41332	0.378572	0.634682	1.58205	0.579288	10	0.857143	1	0.0124117	1.90617	1.15948	2.21016	0.0534968	1.27167	0.776485	0.987434
RPS26				0.772482	-0.728083	-0.753709		-1.2733	1.40258		1.1085		-0.981663	-1.31366	-1.14096	0.390795	0.212308			-1.91902	-1.83448	-1.65011	-1.99056	-0.787989	-1.91398	-1.80698	0.445511	1.42648	0.299244	0.234042	0.313853	0.496828	0.85574	0.815505	0.160709	0.764405	1.27572	21	0.52381	1	0.795665	0.0992697	-0.171441	-0.0170189	0.00121718	2.91465	1.69413	4.9378
EIF3A		0.222716	-0.366183	0.120939	0.498545	-0.0695978	0.133183	0.0860621	-0.456113	0.487827	-0.68846	-0.387749	-0.304306	0.301454	1.22359	0.909031	-0.669463	-0.0633249	0.397166	-0.617615	-0.282675	-0.163819	-0.405422	-1.8431	-0.471508	-0.42691	0.31868	-0.140012	0.540948	0.602334	0.885679	0.910127	0.539433	0.659744	0.0329158	0.537584	0.353972	78	0.857143	1	0.978996	0.00921903	0.00672909	6.20357e-05	0.000241501	3.61708	1.01057	3.65531
MYO1B		-2.2106	-0.487655	-1.69347	-2.60574	-2.02901	-2.98562	0.915036	-0.844524	-1.00303	1.54677	-0.463541	-0.0665964	-1.17992	-2.59643	1.74101	2.38782	1.68332	-3.03149	-0.961234	-0.880627	0.431241	-0.0547857	-0.953228	-0.130061	-0.756928	-0.229559	0.392233	0.11957	0.612591	0.0207258	0.696561	1.02446	0.707376	0.618231	0.8848	0.456454	26	0.857143	1	0.0815664	1.08849	1.44062	1.5681	0.000596172	3.22463	0.920413	2.96799
AKT1																														-0.69	-0.150964	-0.183271	-1.95413					6	0	0.222222
LANCL1		0.0476428		0.71777				-0.929422	-0.0160537	-3.16475				1.06815			0.982469	0.0842859		1.07645	0.354293	0.140513	0.669019	-0.205704	0.766889	0.751955	0.209382	-1.05445	0.603295	-1.37401	-0.461214	0.4427	-0.290118	0.316429	0.68012	0.322612	0.172272	11	0.380952	1	0.188667	0.724303	1.3806	0.999972	0.41561	0.381314	-0.25514	-0.0972887
HIBADH		0.615531	0.864216	0.569424	0.457017	-0.101462	0.357172	0.140073	0.652562	-0.181331	-0.16337	0.139689	-0.115372	-0.150729	0.391373	-0.547658	0.25823	-0.0038493	0.405843	0.695706	0.383891	0.388274	0.81338	-0.745174	0.731046	0.88584	0.284535	-0.0308801	0.246021	0.0233139	-0.0505006	-0.91995	-0.969598	0.0548117	0.411556	0.598126	0.639593	27	0.857143	1	0.0398605	1.39946	-0.351005	-0.491217	0.170052	0.769417	-0.374805	-0.288382
AARS1		-0.202186	0.133671	0.183331	0.0341228	0.100472	0.224437	0.0970993	0.0592818	0.362361	-0.000598625	0.207855	-0.135915	0.0352842	0.978135	0.381734	-0.217198	0.147177	0.346602	-0.0973683	-0.141056	-0.590975	-0.158864	-1.90845	-0.142521	0.0727424	0.358009	0.355781	0.30797	0.326343	0.357833	0.584213	0.692605	0.588809	0.915394	0.323866	0.187876	56	0.857143	1	0.528427	0.277015	0.0833874	0.0230996	0.00833219	2.07924	0.726401	1.51036
SDC1		0.0403529	-0.53555	-0.454057	-0.66402	-0.690548	-0.0541377	-0.289866	0.59657	-0.181331	0.329261	-0.144035	0.454899	0.412244	1.02478	0.459972	0.851328	0.235595	-0.371107	0.98181	1.05445	0.86769	0.724262	0.473816	0.0700696	0.661061	-0.119629	-0.360659	-0.215467	0.306137	1.0484	-0.49818	0.0755116	0.36801	-0.295442	0.164838	-0.618574	7	0.857143	1	0.00737868	2.13202	0.609502	1.29947	0.0821942	1.08516	-0.446404	-0.484419
HNRNPH1		0.643291		0.830969	0.743493			0.357516	-1.77158	-1.93091	-1.96023	1.889	-0.348853		-1.99533			-2.4868		-1.8543	-2.23473	-1.24073	-3.42305	-0.405442	-3.35794	-1.74482	0.66545	1.05792	-0.260644	0.172055	0.61289	0.689881	0.939145	0.789151	0.840922	0.663887	1.15039	82	0.52381	1	0.417268	0.379585	-0.792573	-0.300849	0.00207243	2.68352	2.01503	5.40739
CASP14																				0.401428	0.476446	-2.20782	0.783809	-0.218162	0.442411	1.04013	0.600394	-0.146223	-1.42379	-1.33459	-0.746798	-1.49446	-1.23314	-1.07626	1.69475	1.55449	1.46909	45	0	1					0.474	0.324221	-0.418125	-0.135565
YWHAB		0.069666	0.996681	0.695588	-0.63562	-0.353927	-0.277595	0.193185	1.10772	0.28179	-0.241118	0.901992	0.310142	-1.63942	-0.684693	-0.398435	0.326554	0.468602	0.160612	-0.930548	-0.620081	-0.285263	-0.755635	-1.05458	-0.814136	-0.687261	0.932782	1.31301	0.290852	0.200745	0.17309	-0.0659569	0.139456	0.477395	0.670236	0.755133	0.887074	101	0.857143	1	0.337853	0.471272	-0.319251	-0.150454	0.0317604	1.49811	0.714415	1.07028
CERS2		0.276321	-0.0163452	0.0404504	-0.805622	-0.465139	-2.17688	0.610878	-0.0347493	-0.813212	0.183937	1.02174	0.316667	0.473156	0.355578	0.0760385	-0.147847	0.896583	1.17313	-1.28582	0.970375	1.48003	0.335419	1.93421	0.430619	0.781495	0.432434	1.01074	-0.580651	-0.192858	-0.104306	-0.555863	-0.567258	0.113304	0.513143	0.117709	-0.0800346	15	0.857143	1	0.0145265	1.83784	0.859254	1.57917	0.0221287	1.65504	-0.825146	-1.36565
STIP1		0.615531	0.625571	-0.268512	0.0495329	0.588931	0.261475	0.661705	0.192186	0.495384	0.301658	-0.431129	-0.22255	0.380699	0.391373	-0.0583647	-0.0625031	-0.0038493	-0.24405	-0.195761	0.290486	0.363427	0.0588906	-2.37781	0.151877	0.125831	0.504685	0.590452	0.179184	0.486509	0.475962	0.134668	0.271045	0.192232	0.396277	0.343363	0.538324	71	0.857143	1	0.0274477	1.56149	-0.35228	-0.550083	0.220041	0.657495	0.389499	0.256094
S100A11		0.00141957	0.312495	-0.0380978	-0.0923454	0.274845	-0.0941295	-0.117189	0.329414	0.0801263	0.60434	1.53214	0.209219	0.397588	-0.184863	0.188212	0.367268	-0.523323	-0.181033	0.191049	0.266929	0.433159	-0.621205	0.435094	-0.374504	-0.291103	0.70683	1.19178	-0.0745059	0.0789618	0.135101	-0.207497	0.142491	0.477473	0.395139	0.642462	0.870505	90	0.857143	1	0.358295	0.44576	0.194779	0.0868247	0.797887	0.0980586	0.0580116	0.00568853
L1CAM																							0.558863															6	0	0.0555556
PRDX2		-0.155998	0.391141	0.251857	0.589196	0.2626	0.285211	-0.130953	-0.0767783	0.0354337	0.277802	0.938808	0.141252	0.0354245	0.0871496	0.11303	0.410961	0.174406	0.280334	0.515057	0.589609	0.671971	0.287438	1.11366	0.278782	0.555584	0.322153	1.3435	-0.124887	-0.269562	-0.0862013	-0.394089	-0.137753	0.0948244	-0.152482	0.53367	0.553625	80	0.857143	1	0.385718	0.41373	0.11194	0.0463128	0.00164289	2.78439	-0.628956	-1.75126
GK																															-0.358861							3	0	0.0555556
CDA		0.0415022	0.0382518	-0.891282	0.797353	0.750279	0.262656	0.583972	0.293646	0.323875	0.129035	-2.73451	-0.334768	0.894305	0.661751	0.151827	0.956182	-0.00249036	-0.645262	1.56207	1.11432	1.01199	0.957479	-0.410537	1.23902	0.996562	0.138928	-0.0159268	-4.67279	-1.29546	-2.19229	-0.460915	-0.462334	-0.99888	0.638494	0.900767	0.701999	33	0.857143	1	0.410785	0.386386	-0.347131	-0.134127	0.0207215	1.68358	-1.60392	-2.70033
PYCR1		0.320215	0.284338	0.740517	-0.39287	-0.788229	0.460156	0.658007	0.884408	0.334077	0.426208	-0.474298	0.149327	-0.235381	-0.106434	0.121961	0.408181	0.56649	0.220643	0.155943	0.231968	0.496099	0.244228	-0.324424	-0.0265885	0.114516	0.410613	-1.82908	0.290142	0.355078	0.128241	-0.279127	0.31758	0.576116	0.632104	0.771914	0.786483	16	0.857143	1	0.468542	0.329252	-0.158214	-0.0520921	0.100001	0.999995	0.45614	0.456137
GBP1								-0.706004		-0.5803	-0.65564							1.33506		1.11046	1.54754	0.923935	0.877805	-0.492823	0.759491	1.32123	-3.25865	-1.6743	0.417196	0.629619	0.0374054	-0.634624	-2.17951	0.726233	0.0516556	-0.72453	-0.246302	14	0.190476	1	0.428275	0.368277	0.982864	0.361967	0.592732	0.227141	-0.337506	-0.0766615
GBP2				0.235487	-0.732092	0.630062	0.973415		-0.969824					-1.31836	0.948181	0.386466	-1.53175										0.690599		-1.03015		0.165422		-0.21255			-1.37795	-0.798589	7	0.428571	0.333333	0.57513	0.240234	-0.406275	-0.0976012			-1.34136
ACOT2		-4.00867	-1.59761	-3.28396	1.49616	-3.74661	-4.21324	2.38572	-4.18797	-4.34945	0.03716	-1.15609	0.980804	0.445553	0.851978	1.84803	0.326554	1.80425	0.998666	0.282572	0.149122	-1.50569	0.672575	-0.973024	0.290805	-2.3088	-3.85952	-2.16459	1.10283	0.576738	0.913014	1.09914	0.978273	-6.76577	1.09489	0.75705	0.427594	29	0.857143	1	0.00418352	2.37846	3.07139	7.30518	0.299286	0.523914	1.0667	0.558859
RPL9P9		0.194329	-0.0376597	0.610532	-0.144612	-0.7544	-0.663836	0.285745	-0.0923001	0.703111	0.081465	1.15149	0.391677	0.336288	0.0254491	-0.00974345	0.933235	-0.0590547	0.460769	-0.0847129	-0.00770088	-0.577885	-0.240732	-1.32802	-0.495869	0.0848969	0.604337	0.930511	0.0708122	0.00450865	0.460082	0.808001	0.994536	-0.582276	0.666248	0.433624	0.44738	48	0.857143	1	0.124902	0.90343	0.356741	0.32229	0.0899517	1.04599	0.490899	0.513476
ACSL1			0.158714	0.207183	0.883591	-1.36419	-1.6514	0.512774		0.588194			-0.212089	0.576554	-0.253899	0.611255	1.18636		0.512399	0.701952		-0.246843	0.702678						0.116133	-0.183743	-0.535683	-1.06921	0.31758					7	0.619048	0.444444	0.300862	0.521632	0.498449	0.260007	0.152752	0.816013	-0.656914	-0.53605
KIF5B		-0.2677	0.322472	0.0251446	0.231083	1.00374	0.641273	0.437042	-0.821387	0.227493	0.402908	-0.942941	-0.406735	-0.622933	-0.0616698	1.02676	0.675645	-0.841517	0.429038	-0.0895439	-0.34222	-1.40795	-1.09443	-1.65268	-1.25293	-0.367884	0.716183	-0.321909	0.53134	0.256341	0.811554	0.696034	0.757861	0.685528	0.774816	0.545516	0.241764	45	0.857143	1	0.429711	0.366824	-0.237845	-0.0872473	0.000241446	3.61718	1.2349	4.46687
CSTF2		0.543809	-0.627943	-1.07539	0.647107	-1.36154	0.463006	1.16313	-0.999881	0.336933	1.07532	0.290753	2.84416	-1.35157	-1.83466	-1.16399	1.18968	-1.59967	-1.49305	-1.1502	-0.27441	-1.19732	-0.834347	-0.364876	-0.748511	0.764167	0.639294	-1.54367	0.488684	0.37553	0.452443	0.834967	1.29448	0.444855	0.0996623	0.476175	0.19019	17	0.857143	1	0.843554	0.0738871	-0.125807	-0.00929554	0.00260582	2.58406	1.04076	2.68939
DUT		-0.642896	-0.380874	0.226596	-1.326	0.0445025	0.343759	0.883229	-0.106151	0.610785	-0.350121	-0.889351	1.18269	0.167283	0.696482	1.26502	0.490837	-0.572246	0.0867154	0.474012	0.548732	1.65015	0.685717	0.434007	0.783721	0.939466	-2.09891	-0.728013	0.854905	0.601318	-0.126452	0.369871	0.455742	0.694893	-1.083	-0.455744	-2.2671	8	0.857143	1	0.435373	0.361138	0.269374	0.0972813	0.428518	0.368031	-0.404938	-0.14903
S100A3																				0.834214			0.276293		-0.381486	1.28541	0.666601											4	0	0.277778
ABCD1																				-0.183616	-0.106198	0.144882	0.380094	0.889363	0.475652	-0.140271	0.400342	-0.263097	1.00388	1.42599	0.681331	-0.296456	0.465898	0.703624	-0.0862826	-1.77804	-1.60326	6	0	1					0.764842	0.116428	-0.120052	-0.0139774
MAN1A1																																	-1.37511	-0.472363	-0.294033			7	0	0.166667
KDELR2																				0.0234961	0.100064	0.701538	-0.482441	1.08955	-0.393788	-0.259318	1.61557	2.09578	-0.500693	-0.424559	-0.331263	-0.825947	-0.865718	-0.441162	0.351893	-0.102959	0.279066	6	0	1					0.0292137	1.53441	-0.816865	-1.25341
MCM4		-0.182104	-1.30212	0.514545	-0.640381	1.0291	0.590256	-0.0265719	1.24179	1.08513	-0.491462	-0.971722	0.477976	0.807087	0.124923	0.0857169	1.33798	-0.187355	0.370337	-1.09711	0.572861	-0.457549	-0.474829	0.0064229	-1.13862	0.196633	0.260264	-1.16458	0.0694093	-0.173056	0.71515	1.77034	1.46456	0.47911	0.912386	0.136567	-2.89045	16	0.857143	1	0.822037	0.0851087	-0.0840179	-0.00715066	0.218366	0.660814	0.642282	0.424429
MCM5		-0.440381	0.241556	0.624091	-0.306448	0.108745	0.944288	-0.303887	0.356027	1.07337	0.696232	-1.12139	-0.127723	-0.819154	0.917266	-0.673793	-1.72762	-1.04569	1.56652	-0.88239	0.322007	0.589614	0.909347	0.213964	0.811207	0.402858	0.266199	-0.952677	1.37425	0.20281	0.587429	0.580866	0.688906	-0.650921	0.122961	-1.61316	-2.58788	11	0.857143	1	0.226816	0.644327	-0.514746	-0.331665	0.496249	0.3043	-0.330542	-0.100584
[truncated: 3,555 more rows]
[truncated: 2 more columns]
